# Supplementary material for: Molecular Modeling and Gene Ontology Implicate SLC35F4 and SLC35F5 as Golgi-Associated Importers of Flavin-Adenine-Dinucleotide
Source: Int J Mol Sci. 2026 Jan 4;27(1):512. doi: 10.3390/ijms27010512 (PMC12786601; doi:10.3390/ijms27010512)
Supplement: Supplementary file 1 [file ijms-27-00512-s001.zip]

Archive with 2 entries (2 files):
- ijms-4033556-supplementary.pdf
- Niu Jiang Hardy_2025_Int J Mol Sci_Spreadsheet S1 Docking Data_Four SLCs.xlsx
