# Supplementary material for: Molecular Modeling and Gene Ontology Implicate SLC35F4 and SLC35F5 as Golgi-Associated Importers of Flavin-Adenine-Dinucleotide
Source: Int J Mol Sci. 2026 Jan 4;27(1):512. doi: 10.3390/ijms27010512 (PMC12786601; doi:10.3390/ijms27010512)
Supplement: Supplementary file 1 [file ijms-27-00512-s001.zip › Niu Jiang Hardy_2025_Int J Mol Sci_Spreadsheet S1 Docking Data_Four SLCs.xlsx]

## Sheet: SLC35F3
Ligand	Mode	Affinity (kcal/mol)
Phosphoenolpyruvate Acid	1	-4.677
Phosphoenolpyruvate Acid	2	-4.628
Phosphoenolpyruvate Acid	3	-4.592
Phosphoenolpyruvate Acid	4	-4.568
Phosphoenolpyruvate Acid	5	-4.555
Phosphoenolpyruvate Acid	6	-4.482
Phosphoenolpyruvate Acid	7	-4.411
Phosphoenolpyruvate Acid	8	-4.378
Phosphoenolpyruvate Acid	9	-4.358
Glycocholic Acid	1	-9.417
Glycocholic Acid	2	-9.043
Glycocholic Acid	3	-8.687
Glycocholic Acid	4	-8.259
Glycocholic Acid	5	-8.242
Glycocholic Acid	6	-8.012
Glycocholic Acid	7	-7.984
Glycocholic Acid	8	-7.957
Glycocholic Acid	9	-7.818
PAPS	1	-7.684
PAPS	2	-7.457
PAPS	3	-7.315
PAPS	4	-7.16
PAPS	5	-7.086
PAPS	6	-7.043
PAPS	7	-6.837
PAPS	8	-6.699
PAPS	9	-6.532
Pyridoxal Phosphate	1	-6.204
Pyridoxal Phosphate	2	-5.784
Pyridoxal Phosphate	3	-5.635
Pyridoxal Phosphate	4	-5.569
Pyridoxal Phosphate	5	-5.541
Pyridoxal Phosphate	6	-5.525
Pyridoxal Phosphate	7	-5.5
Pyridoxal Phosphate	8	-5.423
Pyridoxal Phosphate	9	-5.341
Pyruvate	1	-3.839
Pyruvate	2	-3.585
Pyruvate	3	-3.495
Pyruvate	4	-3.49
Pyruvate	5	-3.458
Pyruvate	6	-3.388
Pyruvate	7	-3.314
Pyruvate	8	-3.262
Pyruvate	9	-3.234
Thiamin Pyrophosphate	1	-7.616
Thiamin Pyrophosphate	2	-7.594
Thiamin Pyrophosphate	3	-7.223
Thiamin Pyrophosphate	4	-7.119
Thiamin Pyrophosphate	5	-7.007
Thiamin Pyrophosphate	6	-6.855
Thiamin Pyrophosphate	7	-6.438
Thiamin Pyrophosphate	8	-6.419
Thiamin Pyrophosphate	9	-6.352
Thiamine	1	-6.178
Thiamine	2	-6.115
Thiamine	3	-6.039
Thiamine	4	-5.911
Thiamine	5	-5.783
Thiamine	6	-5.782
Thiamine	7	-5.751
Thiamine	8	-5.564
Thiamine	9	-5.556
GABA	1	-3.933
GABA	2	-3.804
GABA	3	-3.783
GABA	4	-3.778
GABA	5	-3.764
GABA	6	-3.423
GABA	7	-3.4
GABA	8	-3.396
GABA	9	-3.256
Glutathione	1	-5.995
Glutathione	2	-5.952
Glutathione	3	-5.926
Glutathione	4	-5.886
Glutathione	5	-5.81
Glutathione	6	-5.798
Glutathione	7	-5.793
Glutathione	8	-5.772
Glutathione	9	-5.674
3',5'-Cyclic Gmp	1	-8.161
3',5'-Cyclic Gmp	2	-8.063
3',5'-Cyclic Gmp	3	-8.048
3',5'-Cyclic Gmp	4	-7.96
3',5'-Cyclic Gmp	5	-7.919
3',5'-Cyclic Gmp	6	-7.881
3',5'-Cyclic Gmp	7	-7.831
3',5'-Cyclic Gmp	8	-7.686
3',5'-Cyclic Gmp	9	-7.598
Guanosine 5'-Diphosphate	1	-8.709
Guanosine 5'-Diphosphate	2	-8.596
Guanosine 5'-Diphosphate	3	-8.496
Guanosine 5'-Diphosphate	4	-8.315
Guanosine 5'-Diphosphate	5	-8.155
Guanosine 5'-Diphosphate	6	-8.117
Guanosine 5'-Diphosphate	7	-8.081
Guanosine 5'-Diphosphate	8	-8.029
Guanosine 5'-Diphosphate	9	-7.942
Guanosine Triphosphate	1	-9.125
Guanosine Triphosphate	2	-9.115
Guanosine Triphosphate	3	-8.808
Guanosine Triphosphate	4	-8.745
Guanosine Triphosphate	5	-8.657
Guanosine Triphosphate	6	-8.467
Guanosine Triphosphate	7	-8.466
Guanosine Triphosphate	8	-8.03
Guanosine Triphosphate	9	-7.52
Folic Acid	1	-8.977
Folic Acid	2	-8.887
Folic Acid	3	-8.526
Folic Acid	4	-8.37
Folic Acid	5	-8.367
Folic Acid	6	-8.344
Folic Acid	7	-8.25
Folic Acid	8	-8.215
Folic Acid	9	-8.176
2,5-Diamino-6-(5'-Triphosphoryl-3',4'-Trihydroxy-2'-Oxopentyl)-Amino-4-Oxopyrimidine	1	-7.545
2,5-Diamino-6-(5'-Triphosphoryl-3',4'-Trihydroxy-2'-Oxopentyl)-Amino-4-Oxopyrimidine	2	-7.19
2,5-Diamino-6-(5'-Triphosphoryl-3',4'-Trihydroxy-2'-Oxopentyl)-Amino-4-Oxopyrimidine	3	-7.179
2,5-Diamino-6-(5'-Triphosphoryl-3',4'-Trihydroxy-2'-Oxopentyl)-Amino-4-Oxopyrimidine	4	-7.053
2,5-Diamino-6-(5'-Triphosphoryl-3',4'-Trihydroxy-2'-Oxopentyl)-Amino-4-Oxopyrimidine	5	-6.95
2,5-Diamino-6-(5'-Triphosphoryl-3',4'-Trihydroxy-2'-Oxopentyl)-Amino-4-Oxopyrimidine	6	-6.809
2,5-Diamino-6-(5'-Triphosphoryl-3',4'-Trihydroxy-2'-Oxopentyl)-Amino-4-Oxopyrimidine	7	-6.8
2,5-Diamino-6-(5'-Triphosphoryl-3',4'-Trihydroxy-2'-Oxopentyl)-Amino-4-Oxopyrimidine	8	-6.791
2,5-Diamino-6-(5'-Triphosphoryl-3',4'-Trihydroxy-2'-Oxopentyl)-Amino-4-Oxopyrimidine	9	-6.778
Methyl-THF	1	-8.89
Methyl-THF	2	-8.771
Methyl-THF	3	-8.683
Methyl-THF	4	-8.517
Methyl-THF	5	-8.496
Methyl-THF	6	-8.321
Methyl-THF	7	-8.226
Methyl-THF	8	-7.536
Methyl-THF	9	-7.353
Methylene-THF	1	-9.084
Methylene-THF	2	-8.956
Methylene-THF	3	-8.858
Methylene-THF	4	-8.48
Methylene-THF	5	-8.131
Methylene-THF	6	-8.119
Methylene-THF	7	-8.089
Methylene-THF	8	-8.08
Methylene-THF	9	-7.767
Tetrahydrobiopterin	1	-6.859
Tetrahydrobiopterin	2	-6.675
Tetrahydrobiopterin	3	-6.139
Tetrahydrobiopterin	4	-6.094
Tetrahydrobiopterin	5	-6.059
Tetrahydrobiopterin	6	-6.049
Tetrahydrobiopterin	7	-5.931
Tetrahydrobiopterin	8	-5.805
Tetrahydrobiopterin	9	-5.663
Tetrahydrofolic Acid	1	-8.91
Tetrahydrofolic Acid	2	-8.604
Tetrahydrofolic Acid	3	-8.549
Tetrahydrofolic Acid	4	-8.338
Tetrahydrofolic Acid	5	-8.127
Tetrahydrofolic Acid	6	-7.985
Tetrahydrofolic Acid	7	-7.725
Tetrahydrofolic Acid	8	-7.632
Tetrahydrofolic Acid	9	-7.25
Formimino-THF	1	-9.462
Formimino-THF	2	-9.242
Formimino-THF	3	-9.01
Formimino-THF	4	-9.008
Formimino-THF	5	-8.982
Formimino-THF	6	-8.752
Formimino-THF	7	-8.678
Formimino-THF	8	-8.599
Formimino-THF	9	-8.362
L-Proline	1	-4.612
L-Proline	2	-4.393
L-Proline	3	-4.334
L-Proline	4	-4.218
L-Proline	5	-4.16
L-Proline	6	-4.094
L-Proline	7	-3.989
L-Proline	8	-3.919
L-Proline	9	-3.873
NAD+	1	-9.42
NAD+	2	-9.218
NAD+	3	-9.059
NAD+	4	-8.91
NAD+	5	-8.755
NAD+	6	-8.723
NAD+	7	-8.527
NAD+	8	-8.507
NAD+	9	-7.828
UDP-galactose	1	-9.358
UDP-galactose	2	-8.929
UDP-galactose	3	-8.5
UDP-galactose	4	-8.471
UDP-galactose	5	-7.768
UDP-galactose	6	-7.727
UDP-galactose	7	-7.554
UDP-galactose	8	-7.492
UDP-galactose	9	-7.334
Acetylcholine	1	-4.473
Acetylcholine	2	-4.086
Acetylcholine	3	-4.035
Acetylcholine	4	-3.979
Acetylcholine	5	-3.892
Acetylcholine	6	-3.842
Acetylcholine	7	-3.818
Acetylcholine	8	-3.705
Acetylcholine	9	-3.688
Adenine	1	-5.143
Adenine	2	-4.954
Adenine	3	-4.897
Adenine	4	-4.843
Adenine	5	-4.614
Adenine	6	-4.549
Adenine	7	-4.537
Adenine	8	-4.366
Adenine	9	-4.349
Cholic Acid	1	-9.288
Cholic Acid	2	-8.335
Cholic Acid	3	-8.174
Cholic Acid	4	-8.08
Cholic Acid	5	-8.052
Cholic Acid	6	-8.031
Cholic Acid	7	-8.029
Cholic Acid	8	-7.901
Cholic Acid	9	-7.598
Citrate	1	-5.666
Citrate	2	-5.438
Citrate	3	-5.303
Citrate	4	-5.084
Citrate	5	-5.04
Citrate	6	-5.016
Citrate	7	-4.848
Citrate	8	-4.813
Citrate	9	-4.681
L-Glutamic Acid	1	-4.921
L-Glutamic Acid	2	-4.793
L-Glutamic Acid	3	-4.783
L-Glutamic Acid	4	-4.563
L-Glutamic Acid	5	-4.44
L-Glutamic Acid	6	-4.439
L-Glutamic Acid	7	-4.377
L-Glutamic Acid	8	-4.372
L-Glutamic Acid	9	-4.33
Ademetionine	1	-7.332
Ademetionine	2	-7.219
Ademetionine	3	-7.009
Ademetionine	4	-6.959
Ademetionine	5	-6.917
Ademetionine	6	-6.86
Ademetionine	7	-6.797
Ademetionine	8	-6.496
Ademetionine	9	-6.292
Glyceraldehyde-3-Phosphate	1	-4.651
Glyceraldehyde-3-Phosphate	2	-4.534
Glyceraldehyde-3-Phosphate	3	-4.503
Glyceraldehyde-3-Phosphate	4	-4.343
Glyceraldehyde-3-Phosphate	5	-4.338
Glyceraldehyde-3-Phosphate	6	-4.321
Glyceraldehyde-3-Phosphate	7	-4.296
Glyceraldehyde-3-Phosphate	8	-4.237
Glyceraldehyde-3-Phosphate	9	-4.133
N-Acetylneuraminic Acid	1	-6.251
N-Acetylneuraminic Acid	2	-6.082
N-Acetylneuraminic Acid	3	-6.057
N-Acetylneuraminic Acid	4	-6.03
N-Acetylneuraminic Acid	5	-5.983
N-Acetylneuraminic Acid	6	-5.96
N-Acetylneuraminic Acid	7	-5.92
N-Acetylneuraminic Acid	8	-5.703
N-Acetylneuraminic Acid	9	-5.514
Norepinephrine	1	-5.424
Norepinephrine	2	-5.385
Norepinephrine	3	-5.368
Norepinephrine	4	-5.355
Norepinephrine	5	-5.302
Norepinephrine	6	-5.293
Norepinephrine	7	-5.186
Norepinephrine	8	-5.073
Norepinephrine	9	-5.073
Nevirapine	1	-7.707
Nevirapine	2	-7.706
Nevirapine	3	-7.434
Nevirapine	4	-7.276
Nevirapine	5	-7.183
Nevirapine	6	-7.159
Nevirapine	7	-6.881
Nevirapine	8	-6.795
Nevirapine	9	-6.738
Serotonin	1	-6.403
Serotonin	2	-6.243
Serotonin	3	-6.218
Serotonin	4	-6.011
Serotonin	5	-5.865
Serotonin	6	-5.506
Serotonin	7	-5.407
Serotonin	8	-5.234
Serotonin	9	-5.088
L-Ascorbic Acid	1	-5.367
L-Ascorbic Acid	2	-5.077
L-Ascorbic Acid	3	-4.951
L-Ascorbic Acid	4	-4.881
L-Ascorbic Acid	5	-4.827
L-Ascorbic Acid	6	-4.82
L-Ascorbic Acid	7	-4.754
L-Ascorbic Acid	8	-4.695
L-Ascorbic Acid	9	-4.535
D-Glucopyranose	1	-5.199
D-Glucopyranose	2	-4.937
D-Glucopyranose	3	-4.93
D-Glucopyranose	4	-4.888
D-Glucopyranose	5	-4.782
D-Glucopyranose	6	-4.697
D-Glucopyranose	7	-4.681
D-Glucopyranose	8	-4.558
D-Glucopyranose	9	-4.527
L-Cysteine	1	-3.587
L-Cysteine	2	-3.485
L-Cysteine	3	-3.478
L-Cysteine	4	-3.396
L-Cysteine	5	-3.391
L-Cysteine	6	-3.375
L-Cysteine	7	-3.355
L-Cysteine	8	-3.349
L-Cysteine	9	-3.257
NADPH	1	-9.836
NADPH	2	-9.7
NADPH	3	-9.478
NADPH	4	-8.834
NADPH	5	-8.659
NADPH	6	-8.2
NADPH	7	-8.081
NADPH	8	-7.955
NADPH	9	-7.861
NADP+	1	-9.262
NADP+	2	-9.247
NADP+	3	-8.486
NADP+	4	-8.299
NADP+	5	-7.988
NADP+	6	-7.481
NADP+	7	-7.478
NADP+	8	-7.384
NADP+	9	-7.203
L-Alanine	1	-3.895
L-Alanine	2	-3.701
L-Alanine	3	-3.614
L-Alanine	4	-3.536
L-Alanine	5	-3.523
L-Alanine	6	-3.465
L-Alanine	7	-3.441
L-Alanine	8	-3.399
L-Alanine	9	-3.229
L-Serine	1	-4.017
L-Serine	2	-3.881
L-Serine	3	-3.772
L-Serine	4	-3.751
L-Serine	5	-3.615
L-Serine	6	-3.485
L-Serine	7	-3.473
L-Serine	8	-3.463
L-Serine	9	-3.445
Glucose 6-Phosphate	1	-5.83
Glucose 6-Phosphate	2	-5.825
Glucose 6-Phosphate	3	-5.652
Glucose 6-Phosphate	4	-5.459
Glucose 6-Phosphate	5	-5.43
Glucose 6-Phosphate	6	-5.377
Glucose 6-Phosphate	7	-5.374
Glucose 6-Phosphate	8	-5.298
Glucose 6-Phosphate	9	-5.218
L-Aspartic Acid	1	-4.42
L-Aspartic Acid	2	-4.192
L-Aspartic Acid	3	-4.017
L-Aspartic Acid	4	-3.999
L-Aspartic Acid	5	-3.96
L-Aspartic Acid	6	-3.865
L-Aspartic Acid	7	-3.804
L-Aspartic Acid	8	-3.77
L-Aspartic Acid	9	-3.765
L-Glutamine	1	-4.783
L-Glutamine	2	-4.743
L-Glutamine	3	-4.569
L-Glutamine	4	-4.505
L-Glutamine	5	-4.36
L-Glutamine	6	-4.307
L-Glutamine	7	-4.287
L-Glutamine	8	-4.254
L-Glutamine	9	-4.24
L-Lysine	1	-4.609
L-Lysine	2	-4.562
L-Lysine	3	-4.552
L-Lysine	4	-4.541
L-Lysine	5	-4.504
L-Lysine	6	-4.436
L-Lysine	7	-4.386
L-Lysine	8	-4.36
L-Lysine	9	-4.338
Uridine Monophosphate	1	-6.538
Uridine Monophosphate	2	-6.508
Uridine Monophosphate	3	-6.469
Uridine Monophosphate	4	-6.33
Uridine Monophosphate	5	-6.248
Uridine Monophosphate	6	-6.225
Uridine Monophosphate	7	-6.217
Uridine Monophosphate	8	-6.095
Uridine Monophosphate	9	-6.012
L-Tyrosine	1	-6.1
L-Tyrosine	2	-5.856
L-Tyrosine	3	-5.65
L-Tyrosine	4	-5.496
L-Tyrosine	5	-5.475
L-Tyrosine	6	-5.385
L-Tyrosine	7	-5.355
L-Tyrosine	8	-5.123
L-Tyrosine	9	-4.929
Cyclic AMP	1	-7.583
Cyclic AMP	2	-7.09
Cyclic AMP	3	-7.004
Cyclic AMP	4	-6.823
Cyclic AMP	5	-6.822
Cyclic AMP	6	-6.78
Cyclic AMP	7	-6.685
Cyclic AMP	8	-6.507
Cyclic AMP	9	-6.291
Adenosine Phosphate	1	-6.783
Adenosine Phosphate	2	-6.732
Adenosine Phosphate	3	-6.696
Adenosine Phosphate	4	-6.655
Adenosine Phosphate	5	-6.615
Adenosine Phosphate	6	-6.586
Adenosine Phosphate	7	-6.583
Adenosine Phosphate	8	-6.521
Adenosine Phosphate	9	-6.286
L-Leucine	1	-4.784
L-Leucine	2	-4.663
L-Leucine	3	-4.639
L-Leucine	4	-4.635
L-Leucine	5	-4.57
L-Leucine	6	-4.553
L-Leucine	7	-4.312
L-Leucine	8	-4.216
L-Leucine	9	-4.14
Dl-Glutamic Acid	1	-4.83
Dl-Glutamic Acid	2	-4.797
Dl-Glutamic Acid	3	-4.657
Dl-Glutamic Acid	4	-4.466
Dl-Glutamic Acid	5	-4.395
Dl-Glutamic Acid	6	-4.353
Dl-Glutamic Acid	7	-4.326
Dl-Glutamic Acid	8	-4.082
Dl-Glutamic Acid	9	-3.956
Lactic Acid	1	-3.846
Lactic Acid	2	-3.621
Lactic Acid	3	-3.603
Lactic Acid	4	-3.526
Lactic Acid	5	-3.448
Lactic Acid	6	-3.349
Lactic Acid	7	-3.34
Lactic Acid	8	-3.339
Lactic Acid	9	-3.32
L-Methionine	1	-4.022
L-Methionine	2	-3.982
L-Methionine	3	-3.828
L-Methionine	4	-3.773
L-Methionine	5	-3.762
L-Methionine	6	-3.756
L-Methionine	7	-3.716
L-Methionine	8	-3.684
L-Methionine	9	-3.584
L-Phenylalanine	1	-6.124
L-Phenylalanine	2	-6.094
L-Phenylalanine	3	-5.776
L-Phenylalanine	4	-5.646
L-Phenylalanine	5	-5.628
L-Phenylalanine	6	-5.52
L-Phenylalanine	7	-5.459
L-Phenylalanine	8	-5.389
L-Phenylalanine	9	-5.312
L-Asparagine	1	-4.491
L-Asparagine	2	-4.385
L-Asparagine	3	-4.38
L-Asparagine	4	-4.245
L-Asparagine	5	-4.133
L-Asparagine	6	-4.015
L-Asparagine	7	-3.979
L-Asparagine	8	-3.95
L-Asparagine	9	-3.843
L-Histidine	1	-4.953
L-Histidine	2	-4.803
L-Histidine	3	-4.793
L-Histidine	4	-4.714
L-Histidine	5	-4.679
L-Histidine	6	-4.449
L-Histidine	7	-4.426
L-Histidine	8	-4.3
L-Histidine	9	-4.161
L-Valine	1	-4.506
L-Valine	2	-4.397
L-Valine	3	-4.315
L-Valine	4	-4.276
L-Valine	5	-4.159
L-Valine	6	-4.139
L-Valine	7	-4.123
L-Valine	8	-4.114
L-Valine	9	-3.956
L-Threonine	1	-4.007
L-Threonine	2	-3.979
L-Threonine	3	-3.956
L-Threonine	4	-3.946
L-Threonine	5	-3.874
L-Threonine	6	-3.802
L-Threonine	7	-3.787
L-Threonine	8	-3.715
L-Threonine	9	-3.696
L-Tryptophan	1	-6.43
L-Tryptophan	2	-6.417
L-Tryptophan	3	-6.375
L-Tryptophan	4	-6.326
L-Tryptophan	5	-6.234
L-Tryptophan	6	-6.034
L-Tryptophan	7	-6.031
L-Tryptophan	8	-6.001
L-Tryptophan	9	-5.956
L-Isoleucine	1	-5.057
L-Isoleucine	2	-4.583
L-Isoleucine	3	-4.54
L-Isoleucine	4	-4.455
L-Isoleucine	5	-4.455
L-Isoleucine	6	-4.355
L-Isoleucine	7	-4.314
L-Isoleucine	8	-4.164
L-Isoleucine	9	-4.125
L-Arginine	1	-4.939
L-Arginine	2	-4.844
L-Arginine	3	-4.834
L-Arginine	4	-4.789
L-Arginine	5	-4.729
L-Arginine	6	-4.67
L-Arginine	7	-4.503
L-Arginine	8	-4.487
L-Arginine	9	-4.474
FAD	1	-11.27
FAD	2	-11.17
FAD	3	-11.12
FAD	4	-11.12
FAD	5	-10.95
FAD	6	-9.163
FAD	7	-9.126
FAD	8	-9.112
FAD	9	-9.073
Flavin Mononucleotide	1	-8.262
Flavin Mononucleotide	2	-8.072
Flavin Mononucleotide	3	-8.064
Flavin Mononucleotide	4	-7.989
Flavin Mononucleotide	5	-7.849
Flavin Mononucleotide	6	-7.687
Flavin Mononucleotide	7	-7.682
Flavin Mononucleotide	8	-7.599
Flavin Mononucleotide	9	-7.574
Diphosphate	1	-4.49
Diphosphate	2	-4.488
Diphosphate	3	-4.488
Diphosphate	4	-4.438
Diphosphate	5	-4.434
Diphosphate	6	-4.108
Diphosphate	7	-4.105
Diphosphate	8	-4.079
Diphosphate	9	-4.066
Taurocholic Acid	1	-8.463
Taurocholic Acid	2	-8.339
Taurocholic Acid	3	-8.227
Taurocholic Acid	4	-8.151
Taurocholic Acid	5	-8.087
Taurocholic Acid	6	-8.081
Taurocholic Acid	7	-7.878
Taurocholic Acid	8	-7.85
Taurocholic Acid	9	-7.567
Dopamine	1	-5.477
Dopamine	2	-5.321
Dopamine	3	-5.319
Dopamine	4	-5.298
Dopamine	5	-5.271
Dopamine	6	-5.038
Dopamine	7	-5.037
Dopamine	8	-5.029
Dopamine	9	-4.969
Glycine	1	-3.307
Glycine	2	-3.226
Glycine	3	-3.14
Glycine	4	-3.084
Glycine	5	-3.083
Glycine	6	-3.08
Glycine	7	-3.063
Glycine	8	-3.056
Glycine	9	-2.95
Histamine	1	-4.345
Histamine	2	-4.155
Histamine	3	-4.125
Histamine	4	-4.046
Histamine	5	-3.769
Histamine	6	-3.658
Histamine	7	-3.599
Histamine	8	-3.58
Histamine	9	-3.479
UDP-glucose	1	-8.235
UDP-glucose	2	-8.189
UDP-glucose	3	-8.095
UDP-glucose	4	-8.027
UDP-glucose	5	-7.863
UDP-glucose	6	-7.682
UDP-glucose	7	-7.541
UDP-glucose	8	-7.467
UDP-glucose	9	-7.41
Coenzyme A	1	-8.522
Coenzyme A	2	-8.353
Coenzyme A	3	-8.346
Coenzyme A	4	-8.297
Coenzyme A	5	-8.268
Coenzyme A	6	-8.261
Coenzyme A	7	-8.228
Coenzyme A	8	-8.204
Coenzyme A	9	-8.146
Lactate	1	-3.696
Lactate	2	-3.668
Lactate	3	-3.599
Lactate	4	-3.479
Lactate	5	-3.398
Lactate	6	-3.332
Lactate	7	-3.323
Lactate	8	-3.221
Lactate	9	-3.176
Oxaloacetic Acid	1	-4.446
Oxaloacetic Acid	2	-4.442
Oxaloacetic Acid	3	-4.398
Oxaloacetic Acid	4	-4.35
Oxaloacetic Acid	5	-4.302
Oxaloacetic Acid	6	-4.174
Oxaloacetic Acid	7	-4.159
Oxaloacetic Acid	8	-4.022
Oxaloacetic Acid	9	-3.947
Triphosphoric Acid	1	-4.924
Triphosphoric Acid	2	-4.908
Triphosphoric Acid	3	-4.891
Triphosphoric Acid	4	-4.888
Triphosphoric Acid	5	-4.867
Triphosphoric Acid	6	-4.819
Triphosphoric Acid	7	-4.801
Triphosphoric Acid	8	-4.766
Triphosphoric Acid	9	-4.728

## Sheet: SLC35F4
Ligand	Mode	Affinity (kcal/mol)
Phosphoenolpyruvate Acid	1	-4.515
Phosphoenolpyruvate Acid	2	-4.268
Phosphoenolpyruvate Acid	3	-4.088
Phosphoenolpyruvate Acid	4	-3.953
Phosphoenolpyruvate Acid	5	-3.948
Phosphoenolpyruvate Acid	6	-3.909
Phosphoenolpyruvate Acid	7	-3.819
Phosphoenolpyruvate Acid	8	-3.793
Phosphoenolpyruvate Acid	9	-3.783
PAPS	1	-5.915
PAPS	2	-5.381
PAPS	3	-5.321
PAPS	4	-5.002
PAPS	5	-4.997
PAPS	6	-4.892
PAPS	7	-4.864
PAPS	8	-4.827
PAPS	9	-4.748
Pyridoxal Phosphate	1	-6.093
Pyridoxal Phosphate	2	-5.318
Pyridoxal Phosphate	3	-4.827
Pyridoxal Phosphate	4	-4.712
Pyridoxal Phosphate	5	-4.697
Pyridoxal Phosphate	6	-4.458
Pyridoxal Phosphate	7	-4.454
Pyridoxal Phosphate	8	-4.226
Pyridoxal Phosphate	9	-4.189
Pyruvate	1	-3.649
Pyruvate	2	-3.491
Pyruvate	3	-3.461
Pyruvate	4	-3.442
Pyruvate	5	-3.429
Pyruvate	6	-3.389
Pyruvate	7	-3.256
Pyruvate	8	-3.249
Pyruvate	9	-3.216
Thiamine Pyrophosphate	1	-5.519
Thiamine Pyrophosphate	2	-5.401
Thiamine Pyrophosphate	3	-5.392
Thiamine Pyrophosphate	4	-5.367
Thiamine Pyrophosphate	5	-5.354
Thiamine Pyrophosphate	6	-5.345
Thiamine Pyrophosphate	7	-5.211
Thiamine Pyrophosphate	8	-5.199
Thiamine Pyrophosphate	9	-5.1
GABA	1	-3.841
GABA	2	-3.674
GABA	3	-3.549
GABA	4	-3.494
GABA	5	-3.433
GABA	6	-3.386
GABA	7	-3.206
GABA	8	-3.202
GABA	9	-3.162
Glutathione	1	-5.204
Glutathione	2	-4.623
Glutathione	3	-4.612
Glutathione	4	-4.529
Glutathione	5	-4.335
Glutathione	6	-4.276
Glutathione	7	-4.14
Glutathione	8	-4.127
Glutathione	9	-4.103
2,5-Diamino-6-(5'-Triphosphoryl-3',4'-Trihydroxy-2'-Oxopentyl)-Amino-4-Oxopyrimidine	1	-6.781
2,5-Diamino-6-(5'-Triphosphoryl-3',4'-Trihydroxy-2'-Oxopentyl)-Amino-4-Oxopyrimidine	2	-6.384
2,5-Diamino-6-(5'-Triphosphoryl-3',4'-Trihydroxy-2'-Oxopentyl)-Amino-4-Oxopyrimidine	3	-6.144
2,5-Diamino-6-(5'-Triphosphoryl-3',4'-Trihydroxy-2'-Oxopentyl)-Amino-4-Oxopyrimidine	4	-6.142
2,5-Diamino-6-(5'-Triphosphoryl-3',4'-Trihydroxy-2'-Oxopentyl)-Amino-4-Oxopyrimidine	5	-6.141
2,5-Diamino-6-(5'-Triphosphoryl-3',4'-Trihydroxy-2'-Oxopentyl)-Amino-4-Oxopyrimidine	6	-6.083
2,5-Diamino-6-(5'-Triphosphoryl-3',4'-Trihydroxy-2'-Oxopentyl)-Amino-4-Oxopyrimidine	7	-6.044
2,5-Diamino-6-(5'-Triphosphoryl-3',4'-Trihydroxy-2'-Oxopentyl)-Amino-4-Oxopyrimidine	8	-6.018
2,5-Diamino-6-(5'-Triphosphoryl-3',4'-Trihydroxy-2'-Oxopentyl)-Amino-4-Oxopyrimidine	9	-5.874
Tetrahydrobiopterin	1	-5.403
Tetrahydrobiopterin	2	-5.09
Tetrahydrobiopterin	3	-5.035
Tetrahydrobiopterin	4	-5.031
Tetrahydrobiopterin	5	-4.871
Tetrahydrobiopterin	6	-4.847
Tetrahydrobiopterin	7	-4.755
Tetrahydrobiopterin	8	-4.595
Tetrahydrobiopterin	9	-4.486
L-Proline	1	-4.367
L-Proline	2	-4.261
L-Proline	3	-3.992
L-Proline	4	-3.932
L-Proline	5	-3.748
L-Proline	6	-3.713
L-Proline	7	-3.696
L-Proline	8	-3.677
L-Proline	9	-3.565
UDP-galactose	1	-7.356
UDP-galactose	2	-7.025
UDP-galactose	3	-6.62
UDP-galactose	4	-6.263
UDP-galactose	5	-6.214
UDP-galactose	6	-6.01
UDP-galactose	7	-5.938
UDP-galactose	8	-5.916
UDP-galactose	9	-5.903
Acetylcholine	1	-3.832
Acetylcholine	2	-3.674
Acetylcholine	3	-3.619
Acetylcholine	4	-3.57
Acetylcholine	5	-3.282
Acetylcholine	6	-3.214
Acetylcholine	7	-3.132
Acetylcholine	8	-3.127
Acetylcholine	9	-3.093
Adenine	1	-4.164
Adenine	2	-4.096
Adenine	3	-4.09
Adenine	4	-4.081
Adenine	5	-4.032
Adenine	6	-4.013
Adenine	7	-3.969
Adenine	8	-3.914
Adenine	9	-3.855
Cholic Acid	1	-7.895
Cholic Acid	2	-7.789
Cholic Acid	3	-7.707
Cholic Acid	4	-7.399
Cholic Acid	5	-7.371
Cholic Acid	6	-7.255
Cholic Acid	7	-7.132
Cholic Acid	8	-7.011
Cholic Acid	9	-6.825
Citrate	1	-4.679
Citrate	2	-4.224
Citrate	3	-4.153
Citrate	4	-4.05
Citrate	5	-4.046
Citrate	6	-4.035
Citrate	7	-4.021
Citrate	8	-4.004
Citrate	9	-3.779
L-Glutamic Acid	1	-5.282
L-Glutamic Acid	2	-4.678
L-Glutamic Acid	3	-4.238
L-Glutamic Acid	4	-4.098
L-Glutamic Acid	5	-4.038
L-Glutamic Acid	6	-3.994
L-Glutamic Acid	7	-3.945
L-Glutamic Acid	8	-3.89
L-Glutamic Acid	9	-3.874
Ademetionine	1	-7.066
Ademetionine	2	-6.174
Ademetionine	3	-6.039
Ademetionine	4	-5.916
Ademetionine	5	-5.864
Ademetionine	6	-5.827
Ademetionine	7	-5.822
Ademetionine	8	-5.785
Ademetionine	9	-5.387
Glyceraldehyde-3-Phosphate	1	-4.399
Glyceraldehyde-3-Phosphate	2	-3.917
Glyceraldehyde-3-Phosphate	3	-3.913
Glyceraldehyde-3-Phosphate	4	-3.913
Glyceraldehyde-3-Phosphate	5	-3.842
Glyceraldehyde-3-Phosphate	6	-3.76
Glyceraldehyde-3-Phosphate	7	-3.753
Glyceraldehyde-3-Phosphate	8	-3.752
Glyceraldehyde-3-Phosphate	9	-3.566
N-Acetylneuraminic Acid	1	-5.711
N-Acetylneuraminic Acid	2	-5.418
N-Acetylneuraminic Acid	3	-5.369
N-Acetylneuraminic Acid	4	-5.212
N-Acetylneuraminic Acid	5	-5.175
N-Acetylneuraminic Acid	6	-5.042
N-Acetylneuraminic Acid	7	-4.85
N-Acetylneuraminic Acid	8	-4.731
N-Acetylneuraminic Acid	9	-4.706
Norepinephrine	1	-5.762
Norepinephrine	2	-5.581
Norepinephrine	3	-5.352
Norepinephrine	4	-5.285
Norepinephrine	5	-5.233
Norepinephrine	6	-5.22
Norepinephrine	7	-5.183
Norepinephrine	8	-4.997
Norepinephrine	9	-4.839
L-Ascorbic Acid	1	-4.611
L-Ascorbic Acid	2	-4.595
L-Ascorbic Acid	3	-4.485
L-Ascorbic Acid	4	-4.42
L-Ascorbic Acid	5	-4.407
L-Ascorbic Acid	6	-4.331
L-Ascorbic Acid	7	-4.322
L-Ascorbic Acid	8	-4.208
L-Ascorbic Acid	9	-4.191
D-Glucopyranose	1	-5.939
D-Glucopyranose	2	-5.243
D-Glucopyranose	3	-4.606
D-Glucopyranose	4	-4.49
D-Glucopyranose	5	-4.429
D-Glucopyranose	6	-4.373
D-Glucopyranose	7	-4.29
D-Glucopyranose	8	-4.271
D-Glucopyranose	9	-4.125
L-Cysteine	1	-3.624
L-Cysteine	2	-3.597
L-Cysteine	3	-3.549
L-Cysteine	4	-3.419
L-Cysteine	5	-3.347
L-Cysteine	6	-3.315
L-Cysteine	7	-3.288
L-Cysteine	8	-3.201
L-Cysteine	9	-3.197
NADP+	1	-8.124
NADP+	2	-7.762
NADP+	3	-7.686
NADP+	4	-7.615
NADP+	5	-7.506
NADP+	6	-7.221
NADP+	7	-7.135
NADP+	8	-7.126
NADP+	9	-7.065
L-Alanine	1	-3.879
L-Alanine	2	-3.856
L-Alanine	3	-3.575
L-Alanine	4	-3.458
L-Alanine	5	-3.408
L-Alanine	6	-3.397
L-Alanine	7	-3.34
L-Alanine	8	-3.336
L-Alanine	9	-3.273
L-Serine	1	-4.257
L-Serine	2	-4.221
L-Serine	3	-4.169
L-Serine	4	-3.689
L-Serine	5	-3.668
L-Serine	6	-3.667
L-Serine	7	-3.496
L-Serine	8	-3.491
L-Serine	9	-3.482
Glucose 6-Phosphate	1	-5.277
Glucose 6-Phosphate	2	-5.128
Glucose 6-Phosphate	3	-4.936
Glucose 6-Phosphate	4	-4.598
Glucose 6-Phosphate	5	-4.594
Glucose 6-Phosphate	6	-4.368
Glucose 6-Phosphate	7	-4.333
Glucose 6-Phosphate	8	-4.256
Glucose 6-Phosphate	9	-4.152
L-Aspartic Acid	1	-4.108
L-Aspartic Acid	2	-4.094
L-Aspartic Acid	3	-3.913
L-Aspartic Acid	4	-3.86
L-Aspartic Acid	5	-3.835
L-Aspartic Acid	6	-3.817
L-Aspartic Acid	7	-3.816
L-Aspartic Acid	8	-3.771
L-Aspartic Acid	9	-3.75
L-Glutamine	1	-5.435
L-Glutamine	2	-5.274
L-Glutamine	3	-5.046
L-Glutamine	4	-4.686
L-Glutamine	5	-4.671
L-Glutamine	6	-4.629
L-Glutamine	7	-4.595
L-Glutamine	8	-4.507
L-Glutamine	9	-4.38
L-Lysine	1	-4.694
L-Lysine	2	-4.672
L-Lysine	3	-4.569
L-Lysine	4	-4.422
L-Lysine	5	-4.095
L-Lysine	6	-4.067
L-Lysine	7	-3.779
L-Lysine	8	-3.726
L-Lysine	9	-3.6
Uridine Monophosphate	1	-6.07
Uridine Monophosphate	2	-5.765
Uridine Monophosphate	3	-5.762
Uridine Monophosphate	4	-5.741
Uridine Monophosphate	5	-5.718
Uridine Monophosphate	6	-5.707
Uridine Monophosphate	7	-5.529
Uridine Monophosphate	8	-5.472
Uridine Monophosphate	9	-5.167
L-Tyrosine	1	-5.86
L-Tyrosine	2	-5.515
L-Tyrosine	3	-5.308
L-Tyrosine	4	-5.198
L-Tyrosine	5	-5.087
L-Tyrosine	6	-4.967
L-Tyrosine	7	-4.905
L-Tyrosine	8	-4.768
L-Tyrosine	9	-4.697
Cyclic AMP	1	-6.026
Cyclic AMP	2	-5.457
Cyclic AMP	3	-5.42
Cyclic AMP	4	-5.318
Cyclic AMP	5	-5.255
Cyclic AMP	6	-5.221
Cyclic AMP	7	-5.207
Cyclic AMP	8	-5.191
Cyclic AMP	9	-5.073
Adenosine Phosphate	1	-6.774
Adenosine Phosphate	2	-6.377
Adenosine Phosphate	3	-6.231
Adenosine Phosphate	4	-6.046
Adenosine Phosphate	5	-5.983
Adenosine Phosphate	6	-5.92
Adenosine Phosphate	7	-5.676
Adenosine Phosphate	8	-5.65
Adenosine Phosphate	9	-5.643
L-Leucine	1	-4.814
L-Leucine	2	-4.555
L-Leucine	3	-4.327
L-Leucine	4	-4.312
L-Leucine	5	-4.24
L-Leucine	6	-4.21
L-Leucine	7	-4.197
L-Leucine	8	-4.187
L-Leucine	9	-3.987
Dl-Glutamic Acid	1	-4.93
Dl-Glutamic Acid	2	-4.656
Dl-Glutamic Acid	3	-4.6
Dl-Glutamic Acid	4	-4.584
Dl-Glutamic Acid	5	-4.238
Dl-Glutamic Acid	6	-4.149
Dl-Glutamic Acid	7	-4.099
Dl-Glutamic Acid	8	-3.814
Dl-Glutamic Acid	9	-3.809
Lactic Acid	1	-3.814
Lactic Acid	2	-3.525
Lactic Acid	3	-3.457
Lactic Acid	4	-3.318
Lactic Acid	5	-3.297
Lactic Acid	6	-3.259
Lactic Acid	7	-3.241
Lactic Acid	8	-3.141
Lactic Acid	9	-3.101
L-Methionine	1	-4.095
L-Methionine	2	-3.897
L-Methionine	3	-3.807
L-Methionine	4	-3.718
L-Methionine	5	-3.699
L-Methionine	6	-3.623
L-Methionine	7	-3.616
L-Methionine	8	-3.609
L-Methionine	9	-3.286
L-Phenylalanine	1	-5.69
L-Phenylalanine	2	-5.507
L-Phenylalanine	3	-5.315
L-Phenylalanine	4	-5.257
L-Phenylalanine	5	-5.131
L-Phenylalanine	6	-5.008
L-Phenylalanine	7	-4.781
L-Phenylalanine	8	-4.742
L-Phenylalanine	9	-4.658
L-Asparagine	1	-4.1
L-Asparagine	2	-4.027
L-Asparagine	3	-4.001
L-Asparagine	4	-3.99
L-Asparagine	5	-3.938
L-Asparagine	6	-3.82
L-Asparagine	7	-3.732
L-Asparagine	8	-3.635
L-Asparagine	9	-3.578
L-Histidine	1	-4.05
L-Histidine	2	-3.917
L-Histidine	3	-3.854
L-Histidine	4	-3.852
L-Histidine	5	-3.8
L-Histidine	6	-3.794
L-Histidine	7	-3.713
L-Histidine	8	-3.675
L-Histidine	9	-3.538
L-Valine	1	-4.335
L-Valine	2	-4.101
L-Valine	3	-4.088
L-Valine	4	-4.067
L-Valine	5	-3.994
L-Valine	6	-3.929
L-Valine	7	-3.893
L-Valine	8	-3.874
L-Valine	9	-3.795
L-Threonine	1	-4.84
L-Threonine	2	-4.81
L-Threonine	3	-4.45
L-Threonine	4	-4.42
L-Threonine	5	-4.23
L-Threonine	6	-4.042
L-Threonine	7	-4.035
L-Threonine	8	-3.957
L-Threonine	9	-3.949
L-Tryptophan	1	-5.714
L-Tryptophan	2	-5.712
L-Tryptophan	3	-5.355
L-Tryptophan	4	-5.051
L-Tryptophan	5	-4.881
L-Tryptophan	6	-4.849
L-Tryptophan	7	-4.834
L-Tryptophan	8	-4.697
L-Tryptophan	9	-4.677
L-Isoleucine	1	-4.547
L-Isoleucine	2	-4.438
L-Isoleucine	3	-4.324
L-Isoleucine	4	-4.273
L-Isoleucine	5	-4.224
L-Isoleucine	6	-4.129
L-Isoleucine	7	-4.105
L-Isoleucine	8	-4.062
L-Isoleucine	9	-3.974
L-Arginine	1	-4.857
L-Arginine	2	-4.677
L-Arginine	3	-4.666
L-Arginine	4	-4.6
L-Arginine	5	-4.241
L-Arginine	6	-4.075
L-Arginine	7	-4.046
L-Arginine	8	-4.045
L-Arginine	9	-4
Flavin Mononucleotide	1	-7.067
Flavin Mononucleotide	2	-6.548
Flavin Mononucleotide	3	-6.118
Flavin Mononucleotide	4	-6.087
Flavin Mononucleotide	5	-5.875
Flavin Mononucleotide	6	-5.785
Flavin Mononucleotide	7	-5.777
Flavin Mononucleotide	8	-5.764
Flavin Mononucleotide	9	-5.403
Diphosphate	1	-4.231
Diphosphate	2	-4.083
Diphosphate	3	-4.054
Diphosphate	4	-4.05
Diphosphate	5	-4.047
Diphosphate	6	-4.029
Diphosphate	7	-4.021
Diphosphate	8	-3.936
Diphosphate	9	-3.936
Dopamine	1	-5.907
Dopamine	2	-5.662
Dopamine	3	-5.327
Dopamine	4	-5.318
Dopamine	5	-5.251
Dopamine	6	-5.234
Dopamine	7	-5.144
Dopamine	8	-5.028
Dopamine	9	-4.989
Glycine	1	-3.494
Glycine	2	-3.453
Glycine	3	-3.409
Glycine	4	-3.401
Glycine	5	-3.397
Glycine	6	-3.235
Glycine	7	-3.132
Glycine	8	-3.011
Glycine	9	-2.964
Histamine	1	-4.525
Histamine	2	-4.045
Histamine	3	-3.735
Histamine	4	-3.534
Histamine	5	-3.497
Histamine	6	-3.49
Histamine	7	-3.458
Histamine	8	-3.454
Histamine	9	-3.342
UDP-glucose	1	-6.843
UDP-glucose	2	-6.738
UDP-glucose	3	-6.653
UDP-glucose	4	-6.511
UDP-glucose	5	-6.44
UDP-glucose	6	-6.395
UDP-glucose	7	-6.372
UDP-glucose	8	-6.269
UDP-glucose	9	-6.226
Lactate	1	-3.684
Lactate	2	-3.68
Lactate	3	-3.591
Lactate	4	-3.537
Lactate	5	-3.534
Lactate	6	-3.506
Lactate	7	-3.487
Lactate	8	-3.466
Lactate	9	-3.391
Oxaloacetic Acid	1	-4.573
Oxaloacetic Acid	2	-4.356
Oxaloacetic Acid	3	-4.345
Oxaloacetic Acid	4	-4.246
Oxaloacetic Acid	5	-4.107
Oxaloacetic Acid	6	-4.092
Oxaloacetic Acid	7	-4.091
Oxaloacetic Acid	8	-3.787
Oxaloacetic Acid	9	-3.735
Triphosphoric Acid	1	-4.474
Triphosphoric Acid	2	-4.46
Triphosphoric Acid	3	-4.383
Triphosphoric Acid	4	-4.371
Triphosphoric Acid	5	-4.3
Triphosphoric Acid	6	-4.199
Triphosphoric Acid	7	-4.171
Triphosphoric Acid	8	-4.047
Triphosphoric Acid	9	-3.927
3',5'-Cyclic Gmp	1	-8.284
3',5'-Cyclic Gmp	2	-7.526
3',5'-Cyclic Gmp	3	-7.382
3',5'-Cyclic Gmp	4	-7.364
3',5'-Cyclic Gmp	5	-6.998
3',5'-Cyclic Gmp	6	-6.851
3',5'-Cyclic Gmp	7	-6.808
3',5'-Cyclic Gmp	8	-6.745
3',5'-Cyclic Gmp	9	-6.717
Coenzyme A	1	-7.431
Coenzyme A	2	-7.36
Coenzyme A	3	-7.279
Coenzyme A	4	-7.252
Coenzyme A	5	-7.075
Coenzyme A	6	-7.03
Coenzyme A	7	-6.379
Coenzyme A	8	-6.316
Coenzyme A	9	-6.275
FAD	1	-10.87
FAD	2	-10.82
FAD	3	-10.46
FAD	4	-10.43
FAD	5	-10.26
FAD	6	-10.25
FAD	7	-10.23
FAD	8	-10.16
FAD	9	-10.1
Folic Acid	1	-7.499
Folic Acid	2	-7.457
Folic Acid	3	-7.376
Folic Acid	4	-7.275
Folic Acid	5	-7.146
Folic Acid	6	-7.134
Folic Acid	7	-7.124
Folic Acid	8	-6.945
Folic Acid	9	-6.91
Formimino-THF	1	-7.953
Formimino-THF	2	-7.258
Formimino-THF	3	-7.253
Formimino-THF	4	-6.778
Formimino-THF	5	-6.702
Formimino-THF	6	-6.603
Formimino-THF	7	-6.563
Formimino-THF	8	-6.548
Formimino-THF	9	-6.476
Glycocholic Acid	1	-7.903
Glycocholic Acid	2	-7.779
Glycocholic Acid	3	-7.588
Glycocholic Acid	4	-7.43
Glycocholic Acid	5	-7.416
Glycocholic Acid	6	-7.373
Glycocholic Acid	7	-7.088
Glycocholic Acid	8	-7.064
Glycocholic Acid	9	-6.885
Guanosine 5'-Diphosphate	1	-8.715
Guanosine 5'-Diphosphate	2	-8.651
Guanosine 5'-Diphosphate	3	-7.613
Guanosine 5'-Diphosphate	4	-7.456
Guanosine 5'-Diphosphate	5	-7.437
Guanosine 5'-Diphosphate	6	-7.384
Guanosine 5'-Diphosphate	7	-7.34
Guanosine 5'-Diphosphate	8	-7.205
Guanosine 5'-Diphosphate	9	-7.164
Guanosine Triphosphate	1	-8.716
Guanosine Triphosphate	2	-8.475
Guanosine Triphosphate	3	-8.152
Guanosine Triphosphate	4	-7.993
Guanosine Triphosphate	5	-7.907
Guanosine Triphosphate	6	-7.678
Guanosine Triphosphate	7	-7.657
Guanosine Triphosphate	8	-7.638
Guanosine Triphosphate	9	-7.613
Methylene-THF	1	-8.255
Methylene-THF	2	-7.996
Methylene-THF	3	-7.729
Methylene-THF	4	-7.658
Methylene-THF	5	-7.642
Methylene-THF	6	-7.618
Methylene-THF	7	-7.603
Methylene-THF	8	-7.494
Methylene-THF	9	-7.194
Methyl-THF	1	-7.84
Methyl-THF	2	-7.395
Methyl-THF	3	-7.337
Methyl-THF	4	-7.262
Methyl-THF	5	-7.208
Methyl-THF	6	-7.144
Methyl-THF	7	-7.061
Methyl-THF	8	-6.892
Methyl-THF	9	-6.844
NAD+	1	-8.035
NAD+	2	-7.338
NAD+	3	-7.313
NAD+	4	-7.127
NAD+	5	-7.029
NAD+	6	-7.014
NAD+	7	-6.643
NAD+	8	-6.508
NAD+	9	-6.491
NADPH	1	-8.808
NADPH	2	-8.364
NADPH	3	-8.186
NADPH	4	-7.911
NADPH	5	-7.759
NADPH	6	-7.653
NADPH	7	-7.633
NADPH	8	-7.516
NADPH	9	-7.476
Nevirapine	1	-7.092
Nevirapine	2	-6.716
Nevirapine	3	-5.948
Nevirapine	4	-5.948
Nevirapine	5	-5.878
Nevirapine	6	-5.841
Nevirapine	7	-5.748
Nevirapine	8	-5.706
Nevirapine	9	-5.605
Taurocholic Acid	1	-7.645
Taurocholic Acid	2	-7.533
Taurocholic Acid	3	-7.522
Taurocholic Acid	4	-7.451
Taurocholic Acid	5	-7.208
Taurocholic Acid	6	-7.198
Taurocholic Acid	7	-6.932
Taurocholic Acid	8	-6.9
Taurocholic Acid	9	-6.686
Tetrahydrofolic Acid	1	-7.431
Tetrahydrofolic Acid	2	-7.36
Tetrahydrofolic Acid	3	-7.279
Tetrahydrofolic Acid	4	-7.252
Tetrahydrofolic Acid	5	-7.075
Tetrahydrofolic Acid	6	-7.03
Tetrahydrofolic Acid	7	-6.379
Tetrahydrofolic Acid	8	-6.316
Tetrahydrofolic Acid	9	-6.275
Serotonin	1	-5.532
Serotonin	2	-5.185
Serotonin	3	-5.154
Serotonin	4	-4.875
Serotonin	5	-4.857
Serotonin	6	-4.845
Serotonin	7	-4.711
Serotonin	8	-4.706
Serotonin	9	-4.676

## Sheet: SLC35F5
Ligand	Mode	Affinity (kcal/mol)
Phosphoenolpyruvate Acid	1	-5.105
Phosphoenolpyruvate Acid	2	-5.071
Phosphoenolpyruvate Acid	3	-5.01
Phosphoenolpyruvate Acid	4	-4.972
Phosphoenolpyruvate Acid	5	-4.926
Phosphoenolpyruvate Acid	6	-4.909
Phosphoenolpyruvate Acid	7	-4.903
Phosphoenolpyruvate Acid	8	-4.768
Phosphoenolpyruvate Acid	9	-4.729
Glycocholic Acid	1	-8.575
Glycocholic Acid	2	-8.285
Glycocholic Acid	3	-7.708
Glycocholic Acid	4	-7.696
Glycocholic Acid	5	-7.445
Glycocholic Acid	6	-7.431
Glycocholic Acid	7	-7.375
Glycocholic Acid	8	-7.275
Glycocholic Acid	9	-7.213
PAPS	1	-8.535
PAPS	2	-7.333
PAPS	3	-7.002
PAPS	4	-6.991
PAPS	5	-6.951
PAPS	6	-6.932
PAPS	7	-6.822
PAPS	8	-6.77
PAPS	9	-6.762
Pyridoxal Phosphate	1	-6.848
Pyridoxal Phosphate	2	-6.845
Pyridoxal Phosphate	3	-6.787
Pyridoxal Phosphate	4	-6.396
Pyridoxal Phosphate	5	-6.303
Pyridoxal Phosphate	6	-6.101
Pyridoxal Phosphate	7	-5.999
Pyridoxal Phosphate	8	-5.884
Pyridoxal Phosphate	9	-5.764
Pyruvate	1	-4.177
Pyruvate	2	-4.027
Pyruvate	3	-3.897
Pyruvate	4	-3.813
Pyruvate	5	-3.802
Pyruvate	6	-3.778
Pyruvate	7	-3.727
Pyruvate	8	-3.71
Pyruvate	9	-3.602
Thiamine Pyrophosphate	1	-8.302
Thiamine Pyrophosphate	2	-8.15
Thiamine Pyrophosphate	3	-7.923
Thiamine Pyrophosphate	4	-7.438
Thiamine Pyrophosphate	5	-7.131
Thiamine Pyrophosphate	6	-7.054
Thiamine Pyrophosphate	7	-6.958
Thiamine Pyrophosphate	8	-6.517
Thiamine Pyrophosphate	9	-6.27
GABA	1	-4.123
GABA	2	-4.053
GABA	3	-4.035
GABA	4	-4.016
GABA	5	-4.013
GABA	6	-4.002
GABA	7	-3.972
GABA	8	-3.962
GABA	9	-3.953
Glutathione	1	-6.709
Glutathione	2	-6.209
Glutathione	3	-6.01
Glutathione	4	-6.002
Glutathione	5	-5.749
Glutathione	6	-5.719
Glutathione	7	-5.716
Glutathione	8	-5.45
Glutathione	9	-5.14
Tetrahydrobiopterin	1	-7.712
Tetrahydrobiopterin	2	-7.284
Tetrahydrobiopterin	3	-6.751
Tetrahydrobiopterin	4	-6.528
Tetrahydrobiopterin	5	-6.434
Tetrahydrobiopterin	6	-6.371
Tetrahydrobiopterin	7	-6.325
Tetrahydrobiopterin	8	-6.093
Tetrahydrobiopterin	9	-5.99
Tetrahydrofolic Acid	1	-9.889
Tetrahydrofolic Acid	2	-9.591
Tetrahydrofolic Acid	3	-9.559
Tetrahydrofolic Acid	4	-8.983
Tetrahydrofolic Acid	5	-8.928
Tetrahydrofolic Acid	6	-8.719
Tetrahydrofolic Acid	7	-8.558
Tetrahydrofolic Acid	8	-8.42
Tetrahydrofolic Acid	9	-8.338
L-Proline	1	-4.699
L-Proline	2	-4.561
L-Proline	3	-4.517
L-Proline	4	-4.376
L-Proline	5	-4.357
L-Proline	6	-4.265
L-Proline	7	-4.197
L-Proline	8	-4.179
L-Proline	9	-4.081
Acetylcholine	1	-4.666
Acetylcholine	2	-4.463
Acetylcholine	3	-4.391
Acetylcholine	4	-4.205
Acetylcholine	5	-4.197
Acetylcholine	6	-4.154
Acetylcholine	7	-4.125
Acetylcholine	8	-4.042
Acetylcholine	9	-3.957
Adenine	1	-5.454
Adenine	2	-5.215
Adenine	3	-5.204
Adenine	4	-5.156
Adenine	5	-5.08
Adenine	6	-5.066
Adenine	7	-4.969
Adenine	8	-4.959
Adenine	9	-4.943
Cholic Acid	1	-7.721
Cholic Acid	2	-7.409
Cholic Acid	3	-7.269
Cholic Acid	4	-7.216
Cholic Acid	5	-7.15
Cholic Acid	6	-7.041
Cholic Acid	7	-7.026
Cholic Acid	8	-6.927
Cholic Acid	9	-6.843
Citrate	1	-5.711
Citrate	2	-5.514
Citrate	3	-5.502
Citrate	4	-5.433
Citrate	5	-5.293
Citrate	6	-5.046
Citrate	7	-4.964
Citrate	8	-4.64
Citrate	9	-4.639
L-Glutamic Acid	1	-4.989
L-Glutamic Acid	2	-4.947
L-Glutamic Acid	3	-4.935
L-Glutamic Acid	4	-4.93
L-Glutamic Acid	5	-4.884
L-Glutamic Acid	6	-4.783
L-Glutamic Acid	7	-4.78
L-Glutamic Acid	8	-4.659
L-Glutamic Acid	9	-4.626
Ademetionine	1	-8.498
Ademetionine	2	-8.423
Ademetionine	3	-8.395
Ademetionine	4	-8.086
Ademetionine	5	-7.38
Ademetionine	6	-7.315
Ademetionine	7	-6.992
Ademetionine	8	-6.734
Ademetionine	9	-6.685
Glyceraldehyde-3-Phosphate	1	-5.249
Glyceraldehyde-3-Phosphate	2	-4.925
Glyceraldehyde-3-Phosphate	3	-4.876
Glyceraldehyde-3-Phosphate	4	-4.661
Glyceraldehyde-3-Phosphate	5	-4.655
Glyceraldehyde-3-Phosphate	6	-4.559
Glyceraldehyde-3-Phosphate	7	-4.423
Glyceraldehyde-3-Phosphate	8	-4.402
Glyceraldehyde-3-Phosphate	9	-4.344
N-Acetylneuraminic Acid	1	-7.742
N-Acetylneuraminic Acid	2	-7.416
N-Acetylneuraminic Acid	3	-7.187
N-Acetylneuraminic Acid	4	-7.106
N-Acetylneuraminic Acid	5	-6.166
N-Acetylneuraminic Acid	6	-6.057
N-Acetylneuraminic Acid	7	-5.989
N-Acetylneuraminic Acid	8	-5.684
N-Acetylneuraminic Acid	9	-5.652
Norepinephrine	1	-6.49
Norepinephrine	2	-6.295
Norepinephrine	3	-6.238
Norepinephrine	4	-6.198
Norepinephrine	5	-6.119
Norepinephrine	6	-6.115
Norepinephrine	7	-5.964
Norepinephrine	8	-5.783
Norepinephrine	9	-5.73
Nevirapine	1	-8.645
Nevirapine	2	-8.402
Nevirapine	3	-7.978
Nevirapine	4	-7.291
Nevirapine	5	-6.877
Nevirapine	6	-6.635
Nevirapine	7	-6.621
Nevirapine	8	-6.559
Nevirapine	9	-6.534
L-Ascorbic Acid	1	-5.917
L-Ascorbic Acid	2	-5.585
L-Ascorbic Acid	3	-5.584
L-Ascorbic Acid	4	-5.249
L-Ascorbic Acid	5	-5.2
L-Ascorbic Acid	6	-5.188
L-Ascorbic Acid	7	-5.067
L-Ascorbic Acid	8	-4.981
L-Ascorbic Acid	9	-4.948
D-Glucopyranose	1	-5.855
D-Glucopyranose	2	-5.806
D-Glucopyranose	3	-5.737
D-Glucopyranose	4	-5.647
D-Glucopyranose	5	-5.599
D-Glucopyranose	6	-5.465
D-Glucopyranose	7	-5.458
D-Glucopyranose	8	-5.426
D-Glucopyranose	9	-5.384
L-Cysteine	1	-4.046
L-Cysteine	2	-3.998
L-Cysteine	3	-3.969
L-Cysteine	4	-3.9
L-Cysteine	5	-3.853
L-Cysteine	6	-3.724
L-Cysteine	7	-3.59
L-Cysteine	8	-3.578
L-Cysteine	9	-3.378
L-Alanine	1	-4.074
L-Alanine	2	-4.049
L-Alanine	3	-3.98
L-Alanine	4	-3.957
L-Alanine	5	-3.912
L-Alanine	6	-3.795
L-Alanine	7	-3.671
L-Alanine	8	-3.63
L-Alanine	9	-3.538
L-Serine	1	-4.393
L-Serine	2	-4.116
L-Serine	3	-3.998
L-Serine	4	-3.962
L-Serine	5	-3.846
L-Serine	6	-3.789
L-Serine	7	-3.716
L-Serine	8	-3.686
L-Serine	9	-3.644
Glucose 6-Phosphate	1	-6.448
Glucose 6-Phosphate	2	-6.426
Glucose 6-Phosphate	3	-6.362
Glucose 6-Phosphate	4	-6.301
Glucose 6-Phosphate	5	-6.063
Glucose 6-Phosphate	6	-5.929
Glucose 6-Phosphate	7	-5.783
Glucose 6-Phosphate	8	-5.68
Glucose 6-Phosphate	9	-5.653
L-Aspartic Acid	1	-4.964
L-Aspartic Acid	2	-4.804
L-Aspartic Acid	3	-4.736
L-Aspartic Acid	4	-4.711
L-Aspartic Acid	5	-4.657
L-Aspartic Acid	6	-4.613
L-Aspartic Acid	7	-4.59
L-Aspartic Acid	8	-4.496
L-Aspartic Acid	9	-4.462
L-Glutamine	1	-5.367
L-Glutamine	2	-5.319
L-Glutamine	3	-5.245
L-Glutamine	4	-5.197
L-Glutamine	5	-5.168
L-Glutamine	6	-5.022
L-Glutamine	7	-4.926
L-Glutamine	8	-4.904
L-Glutamine	9	-4.769
L-Lysine	1	-5.295
L-Lysine	2	-5.212
L-Lysine	3	-5.136
L-Lysine	4	-5.095
L-Lysine	5	-5.094
L-Lysine	6	-4.904
L-Lysine	7	-4.835
L-Lysine	8	-4.77
L-Lysine	9	-4.762
Uridine Monophosphate	1	-7.858
Uridine Monophosphate	2	-7.735
Uridine Monophosphate	3	-7.677
Uridine Monophosphate	4	-7.245
Uridine Monophosphate	5	-6.999
Uridine Monophosphate	6	-6.979
Uridine Monophosphate	7	-6.943
Uridine Monophosphate	8	-6.938
Uridine Monophosphate	9	-6.676
L-Tyrosine	1	-6.856
L-Tyrosine	2	-6.577
L-Tyrosine	3	-6.555
L-Tyrosine	4	-6.299
L-Tyrosine	5	-6.209
L-Tyrosine	6	-6.195
L-Tyrosine	7	-5.981
L-Tyrosine	8	-5.978
L-Tyrosine	9	-5.9
Cyclic AMP	1	-9.07
Cyclic AMP	2	-8.599
Cyclic AMP	3	-7.917
Cyclic AMP	4	-7.895
Cyclic AMP	5	-7.432
Cyclic AMP	6	-7.405
Cyclic AMP	7	-6.698
Cyclic AMP	8	-6.534
Cyclic AMP	9	-6.247
Adenosine Phosphate	1	-8.354
Adenosine Phosphate	2	-8.094
Adenosine Phosphate	3	-8.093
Adenosine Phosphate	4	-8.028
Adenosine Phosphate	5	-7.958
Adenosine Phosphate	6	-7.706
Adenosine Phosphate	7	-7.285
Adenosine Phosphate	8	-7.243
Adenosine Phosphate	9	-7.065
L-Leucine	1	-5.034
L-Leucine	2	-4.991
L-Leucine	3	-4.952
L-Leucine	4	-4.927
L-Leucine	5	-4.923
L-Leucine	6	-4.693
L-Leucine	7	-4.592
L-Leucine	8	-4.447
L-Leucine	9	-4.416
Dl-Glutamic Acid	1	-5.42
Dl-Glutamic Acid	2	-5.238
Dl-Glutamic Acid	3	-5.235
Dl-Glutamic Acid	4	-5.202
Dl-Glutamic Acid	5	-5.165
Dl-Glutamic Acid	6	-5.126
Dl-Glutamic Acid	7	-5.081
Dl-Glutamic Acid	8	-4.855
Dl-Glutamic Acid	9	-4.772
Lactic Acid	1	-4.01
Lactic Acid	2	-3.974
Lactic Acid	3	-3.918
Lactic Acid	4	-3.917
Lactic Acid	5	-3.844
Lactic Acid	6	-3.837
Lactic Acid	7	-3.825
Lactic Acid	8	-3.779
Lactic Acid	9	-3.724
L-Methionine	1	-4.453
L-Methionine	2	-4.353
L-Methionine	3	-4.124
L-Methionine	4	-4.077
L-Methionine	5	-4.038
L-Methionine	6	-4.017
L-Methionine	7	-3.928
L-Methionine	8	-3.843
L-Methionine	9	-3.822
L-Phenylalanine	1	-6.386
L-Phenylalanine	2	-6.357
L-Phenylalanine	3	-6.096
L-Phenylalanine	4	-6.069
L-Phenylalanine	5	-6.061
L-Phenylalanine	6	-6.035
L-Phenylalanine	7	-5.952
L-Phenylalanine	8	-5.881
L-Phenylalanine	9	-5.869
L-Asparagine	1	-5.163
L-Asparagine	2	-5.132
L-Asparagine	3	-5.104
L-Asparagine	4	-4.931
L-Asparagine	5	-4.734
L-Asparagine	6	-4.714
L-Asparagine	7	-4.611
L-Asparagine	8	-4.609
L-Asparagine	9	-4.605
L-Histidine	1	-5.319
L-Histidine	2	-5.302
L-Histidine	3	-5.228
L-Histidine	4	-5.17
L-Histidine	5	-5.082
L-Histidine	6	-4.888
L-Histidine	7	-4.829
L-Histidine	8	-4.783
L-Histidine	9	-4.606
L-Valine	1	-4.89
L-Valine	2	-4.76
L-Valine	3	-4.71
L-Valine	4	-4.567
L-Valine	5	-4.503
L-Valine	6	-4.486
L-Valine	7	-4.46
L-Valine	8	-4.197
L-Valine	9	-4.08
L-Threonine	1	-4.694
L-Threonine	2	-4.481
L-Threonine	3	-4.478
L-Threonine	4	-4.385
L-Threonine	5	-4.358
L-Threonine	6	-4.324
L-Threonine	7	-4.113
L-Threonine	8	-4.045
L-Threonine	9	-4.01
L-Tryptophan	1	-7.488
L-Tryptophan	2	-7.242
L-Tryptophan	3	-7.188
L-Tryptophan	4	-7.021
L-Tryptophan	5	-6.692
L-Tryptophan	6	-6.442
L-Tryptophan	7	-6.243
L-Tryptophan	8	-6.239
L-Tryptophan	9	-6.154
L-Isoleucine	1	-5.066
L-Isoleucine	2	-4.954
L-Isoleucine	3	-4.863
L-Isoleucine	4	-4.834
L-Isoleucine	5	-4.833
L-Isoleucine	6	-4.675
L-Isoleucine	7	-4.61
L-Isoleucine	8	-4.431
L-Isoleucine	9	-4.431
L-Arginine	1	-5.557
L-Arginine	2	-5.511
L-Arginine	3	-5.384
L-Arginine	4	-5.14
L-Arginine	5	-5.013
L-Arginine	6	-4.993
L-Arginine	7	-4.964
L-Arginine	8	-4.951
L-Arginine	9	-4.915
Flavin Mononucleotide	1	-9.39
Flavin Mononucleotide	2	-8.752
Flavin Mononucleotide	3	-8.521
Flavin Mononucleotide	4	-7.444
Flavin Mononucleotide	5	-7.209
Flavin Mononucleotide	6	-7.123
Flavin Mononucleotide	7	-7.027
Flavin Mononucleotide	8	-7.012
Flavin Mononucleotide	9	-6.735
Diphosphate	1	-5.066
Diphosphate	2	-5.064
Diphosphate	3	-5.043
Diphosphate	4	-4.659
Diphosphate	5	-4.532
Diphosphate	6	-4.505
Diphosphate	7	-4.461
Diphosphate	8	-4.45
Diphosphate	9	-4.43
Dopamine	1	-6.492
Dopamine	2	-6.335
Dopamine	3	-6.002
Dopamine	4	-5.973
Dopamine	5	-5.967
Dopamine	6	-5.921
Dopamine	7	-5.737
Dopamine	8	-5.572
Dopamine	9	-5.473
Glycine	1	-3.716
Glycine	2	-3.708
Glycine	3	-3.59
Glycine	4	-3.499
Glycine	5	-3.486
Glycine	6	-3.384
Glycine	7	-3.357
Glycine	8	-3.312
Glycine	9	-3.246
Histamine	1	-4.727
Histamine	2	-4.484
Histamine	3	-4.448
Histamine	4	-4.426
Histamine	5	-4.344
Histamine	6	-4.27
Histamine	7	-4.257
Histamine	8	-4.251
Histamine	9	-4.2
Lactate	1	-3.946
Lactate	2	-3.918
Lactate	3	-3.911
Lactate	4	-3.884
Lactate	5	-3.862
Lactate	6	-3.843
Lactate	7	-3.817
Lactate	8	-3.715
Lactate	9	-3.678
Oxaloacetic Acid	1	-4.929
Oxaloacetic Acid	2	-4.885
Oxaloacetic Acid	3	-4.816
Oxaloacetic Acid	4	-4.711
Oxaloacetic Acid	5	-4.605
Oxaloacetic Acid	6	-4.567
Oxaloacetic Acid	7	-4.482
Oxaloacetic Acid	8	-4.446
Oxaloacetic Acid	9	-4.413
Triphosphoric Acid	1	-5.608
Triphosphoric Acid	2	-5.391
Triphosphoric Acid	3	-5.356
Triphosphoric Acid	4	-5.164
Triphosphoric Acid	5	-5.006
Triphosphoric Acid	6	-5.003
Triphosphoric Acid	7	-4.881
Triphosphoric Acid	8	-4.841
Triphosphoric Acid	9	-4.745
2,5-Diamino-6-(5'-Triphosphoryl-3',4'-Trihydroxy-2'-Oxopentyl)-Amino-4-Oxopyrimidine	1	-9.462
2,5-Diamino-6-(5'-Triphosphoryl-3',4'-Trihydroxy-2'-Oxopentyl)-Amino-4-Oxopyrimidine	2	-9.074
2,5-Diamino-6-(5'-Triphosphoryl-3',4'-Trihydroxy-2'-Oxopentyl)-Amino-4-Oxopyrimidine	3	-9.056
2,5-Diamino-6-(5'-Triphosphoryl-3',4'-Trihydroxy-2'-Oxopentyl)-Amino-4-Oxopyrimidine	4	-9.038
2,5-Diamino-6-(5'-Triphosphoryl-3',4'-Trihydroxy-2'-Oxopentyl)-Amino-4-Oxopyrimidine	5	-8.564
2,5-Diamino-6-(5'-Triphosphoryl-3',4'-Trihydroxy-2'-Oxopentyl)-Amino-4-Oxopyrimidine	6	-8.472
2,5-Diamino-6-(5'-Triphosphoryl-3',4'-Trihydroxy-2'-Oxopentyl)-Amino-4-Oxopyrimidine	7	-8.136
2,5-Diamino-6-(5'-Triphosphoryl-3',4'-Trihydroxy-2'-Oxopentyl)-Amino-4-Oxopyrimidine	8	-7.963
2,5-Diamino-6-(5'-Triphosphoryl-3',4'-Trihydroxy-2'-Oxopentyl)-Amino-4-Oxopyrimidine	9	-7.832
Udp-Glucose	1	-9.268
Udp-Glucose	2	-9.085
Udp-Glucose	3	-8.96
Udp-Glucose	4	-8.924
Udp-Glucose	5	-8.667
Udp-Glucose	6	-8.477
Udp-Glucose	7	-8.191
Udp-Glucose	8	-8.182
Udp-Glucose	9	-7.581
Folic Acid	1	-10.14
Folic Acid	2	-10.13
Folic Acid	3	-9.944
Folic Acid	4	-9.89
Folic Acid	5	-9.834
Folic Acid	6	-9.601
Folic Acid	7	-9.509
Folic Acid	8	-9.509
Folic Acid	9	-9.227
NADPH	1	-10.89
NADPH	2	-10.65
NADPH	3	-10.28
NADPH	4	-10.07
NADPH	5	-9.553
NADPH	6	-9.5
NADPH	7	-8.699
NADPH	8	-8.669
NADPH	9	-8.448
NADP+	1	-11.13
NADP+	2	-10.29
NADP+	3	-9.772
NADP+	4	-9.487
NADP+	5	-9.357
NADP+	6	-9.304
NADP+	7	-8.441
NADP+	8	-8.183
NADP+	9	-7.926
NAD+	1	-9.826
NAD+	2	-9.59
NAD+	3	-9.516
NAD+	4	-9.512
NAD+	5	-9.372
NAD+	6	-9.265
NAD+	7	-9.231
NAD+	8	-9.19
NAD+	9	-8.839
3',5'-cyclic GMP	1	-10.29
3',5'-cyclic GMP	2	-10.17
3',5'-cyclic GMP	3	-9.927
3',5'-cyclic GMP	4	-9.578
3',5'-cyclic GMP	5	-9.571
3',5'-cyclic GMP	6	-9.332
3',5'-cyclic GMP	7	-9.164
3',5'-cyclic GMP	8	-9.06
3',5'-cyclic GMP	9	-8.928
Guanosine 5'-Diphosphate	1	-10.5
Guanosine 5'-Diphosphate	2	-10.49
Guanosine 5'-Diphosphate	3	-10.04
Guanosine 5'-Diphosphate	4	-9.999
Guanosine 5'-Diphosphate	5	-9.927
Guanosine 5'-Diphosphate	6	-9.901
Guanosine 5'-Diphosphate	7	-9.864
Guanosine 5'-Diphosphate	8	-9.862
Guanosine 5'-Diphosphate	9	-9.795
Guanosine Triphosphate	1	-10.84
Guanosine Triphosphate	2	-10.49
Guanosine Triphosphate	3	-10.48
Guanosine Triphosphate	4	-10.32
Guanosine Triphosphate	5	-10.21
Guanosine Triphosphate	6	-10.08
Guanosine Triphosphate	7	-8.624
Guanosine Triphosphate	8	-8.377
Guanosine Triphosphate	9	-8.275
Udp-Galactose	1	-10.16
Udp-Galactose	2	-9.764
Udp-Galactose	3	-9.695
Udp-Galactose	4	-9.606
Udp-Galactose	5	-9.488
Udp-Galactose	6	-9.131
Udp-Galactose	7	-8.839
Udp-Galactose	8	-7.758
Udp-Galactose	9	-7.584
Coenzyme A	1	-9.929
Coenzyme A	2	-9.638
Coenzyme A	3	-9.514
Coenzyme A	4	-9.454
Coenzyme A	5	-9.31
Coenzyme A	6	-9.288
Coenzyme A	7	-9.165
Coenzyme A	8	-7.652
Coenzyme A	9	-7.553
FAD	1	-13.66
FAD	2	-13.65
FAD	3	-13.47
FAD	4	-13.19
FAD	5	-13.15
FAD	6	-12.95
FAD	7	-12.93
FAD	8	-12.88
FAD	9	-12.87
Methylene-THF	1	-10.1
Methylene-THF	2	-9.714
Methylene-THF	3	-9.382
Methylene-THF	4	-9.294
Methylene-THF	5	-8.904
Methylene-THF	6	-8.833
Methylene-THF	7	-8.735
Methylene-THF	8	-8.718
Methylene-THF	9	-8.693
Methyl-THF	1	-9.601
Methyl-THF	2	-9.315
Methyl-THF	3	-9.051
Methyl-THF	4	-8.936
Methyl-THF	5	-8.866
Methyl-THF	6	-8.774
Methyl-THF	7	-8.753
Methyl-THF	8	-8.589
Methyl-THF	9	-8.481
Formimino-THF	1	-10.24
Formimino-THF	2	-9.534
Formimino-THF	3	-9.431
Formimino-THF	4	-9.276
Formimino-THF	5	-8.277
Formimino-THF	6	-8.261
Formimino-THF	7	-7.71
Formimino-THF	8	-7.544
Formimino-THF	9	-7.518
Tetrahydrofolic Acid	1	-8.403
Tetrahydrofolic Acid	2	-8.364
Tetrahydrofolic Acid	3	-8.326
Tetrahydrofolic Acid	4	-8.281
Tetrahydrofolic Acid	5	-7.715
Tetrahydrofolic Acid	6	-7.535
Tetrahydrofolic Acid	7	-7.483
Tetrahydrofolic Acid	8	-7.414
Tetrahydrofolic Acid	9	-7.287
Serotonin	1	-6.913
Serotonin	2	-6.748
Serotonin	3	-6.704
Serotonin	4	-6.557
Serotonin	5	-6.423
Serotonin	6	-6.14
Serotonin	7	-5.977
Serotonin	8	-5.926
Serotonin	9	-5.903

## Sheet: SLC25A32
Ligand	Mode	Affinity (kcal/mol)
Phosphoenolpyruvate Acid	1	-4.841
Phosphoenolpyruvate Acid	2	-4.834
Phosphoenolpyruvate Acid	3	-4.829
Phosphoenolpyruvate Acid	4	-4.748
Phosphoenolpyruvate Acid	5	-4.701
Phosphoenolpyruvate Acid	6	-4.456
Phosphoenolpyruvate Acid	7	-4.417
Phosphoenolpyruvate Acid	8	-4.317
Phosphoenolpyruvate Acid	9	-4.312
Glycocholic Acid	1	-9.648
Glycocholic Acid	2	-9.498
Glycocholic Acid	3	-9.058
Glycocholic Acid	4	-8.561
Glycocholic Acid	5	-8.555
Glycocholic Acid	6	-8.337
Glycocholic Acid	7	-8.312
Glycocholic Acid	8	-8.24
Glycocholic Acid	9	-8.191
PAPS	1	-7.528
PAPS	2	-7.501
PAPS	3	-7.267
PAPS	4	-7.237
PAPS	5	-7.122
PAPS	6	-7.113
PAPS	7	-6.95
PAPS	8	-6.739
PAPS	9	-6.736
Pyridoxal Phosphate	1	-6.358
Pyridoxal Phosphate	2	-6.105
Pyridoxal Phosphate	3	-5.92
Pyridoxal Phosphate	4	-5.861
Pyridoxal Phosphate	5	-5.765
Pyridoxal Phosphate	6	-5.749
Pyridoxal Phosphate	7	-5.698
Pyridoxal Phosphate	8	-5.67
Pyridoxal Phosphate	9	-5.52
Pyruvate	1	-3.937
Pyruvate	2	-3.752
Pyruvate	3	-3.688
Pyruvate	4	-3.662
Pyruvate	5	-3.59
Pyruvate	6	-3.547
Pyruvate	7	-3.466
Pyruvate	8	-3.459
Pyruvate	9	-3.351
Thiamine Pyrophosphate	1	-7.175
Thiamine Pyrophosphate	2	-6.939
Thiamine Pyrophosphate	3	-6.891
Thiamine Pyrophosphate	4	-6.698
Thiamine Pyrophosphate	5	-6.533
Thiamine Pyrophosphate	6	-6.436
Thiamine Pyrophosphate	7	-6.416
Thiamine Pyrophosphate	8	-6.41
Thiamine Pyrophosphate	9	-6.313
GABA	1	-4.148
GABA	2	-4.097
GABA	3	-4.026
GABA	4	-3.717
GABA	5	-3.588
GABA	6	-3.561
GABA	7	-3.539
GABA	8	-3.462
GABA	9	-3.432
Glutathione	1	-5.928
Glutathione	2	-5.742
Glutathione	3	-5.669
Glutathione	4	-5.643
Glutathione	5	-5.632
Glutathione	6	-5.504
Glutathione	7	-5.472
Glutathione	8	-5.447
Glutathione	9	-5.399
3',5'-Cyclic Gmp	1	-9.224
3',5'-Cyclic Gmp	2	-9.009
3',5'-Cyclic Gmp	3	-8.928
3',5'-Cyclic Gmp	4	-8.912
3',5'-Cyclic Gmp	5	-8.887
3',5'-Cyclic Gmp	6	-8.787
3',5'-Cyclic Gmp	7	-8.7
3',5'-Cyclic Gmp	8	-8.67
3',5'-Cyclic Gmp	9	-8.572
Guanosine 5'-Diphosphate	1	-8.907
Guanosine 5'-Diphosphate	2	-8.751
Guanosine 5'-Diphosphate	3	-8.731
Guanosine 5'-Diphosphate	4	-8.617
Guanosine 5'-Diphosphate	5	-8.594
Guanosine 5'-Diphosphate	6	-8.548
Guanosine 5'-Diphosphate	7	-8.547
Guanosine 5'-Diphosphate	8	-8.497
Guanosine 5'-Diphosphate	9	-8.456
Guanosine Triphosphate	1	-9.474
Guanosine Triphosphate	2	-9.218
Guanosine Triphosphate	3	-9.07
Guanosine Triphosphate	4	-9.05
Guanosine Triphosphate	5	-9.039
Guanosine Triphosphate	6	-8.98
Guanosine Triphosphate	7	-8.816
Guanosine Triphosphate	8	-8.791
Guanosine Triphosphate	9	-7.314
Folic Acid	1	-9.244
Folic Acid	2	-8.846
Folic Acid	3	-8.723
Folic Acid	4	-8.63
Folic Acid	5	-8.606
Folic Acid	6	-8.382
Folic Acid	7	-8.351
Folic Acid	8	-8.255
Folic Acid	9	-8.205
2,5-Diamino-6-(5'-Triphosphoryl-3',4'-Trihydroxy-2'-Oxopentyl)-Amino-4-Oxopyrimidine	1	-7.666
2,5-Diamino-6-(5'-Triphosphoryl-3',4'-Trihydroxy-2'-Oxopentyl)-Amino-4-Oxopyrimidine	2	-7.594
2,5-Diamino-6-(5'-Triphosphoryl-3',4'-Trihydroxy-2'-Oxopentyl)-Amino-4-Oxopyrimidine	3	-7.571
2,5-Diamino-6-(5'-Triphosphoryl-3',4'-Trihydroxy-2'-Oxopentyl)-Amino-4-Oxopyrimidine	4	-7.544
2,5-Diamino-6-(5'-Triphosphoryl-3',4'-Trihydroxy-2'-Oxopentyl)-Amino-4-Oxopyrimidine	5	-7.53
2,5-Diamino-6-(5'-Triphosphoryl-3',4'-Trihydroxy-2'-Oxopentyl)-Amino-4-Oxopyrimidine	6	-7.494
2,5-Diamino-6-(5'-Triphosphoryl-3',4'-Trihydroxy-2'-Oxopentyl)-Amino-4-Oxopyrimidine	7	-7.436
2,5-Diamino-6-(5'-Triphosphoryl-3',4'-Trihydroxy-2'-Oxopentyl)-Amino-4-Oxopyrimidine	8	-7.426
2,5-Diamino-6-(5'-Triphosphoryl-3',4'-Trihydroxy-2'-Oxopentyl)-Amino-4-Oxopyrimidine	9	-7.423
Methyl-THF	1	-8.797
Methyl-THF	2	-8.793
Methyl-THF	3	-8.686
Methyl-THF	4	-8.655
Methyl-THF	5	-8.265
Methyl-THF	6	-8.105
Methyl-THF	7	-8.063
Methyl-THF	8	-8.049
Methyl-THF	9	-7.97
Methylene-THF	1	-9.588
Methylene-THF	2	-8.875
Methylene-THF	3	-8.607
Methylene-THF	4	-8.484
Methylene-THF	5	-8.373
Methylene-THF	6	-8.308
Methylene-THF	7	-8.042
Methylene-THF	8	-7.938
Methylene-THF	9	-7.865
Tetrahydrobiopterin	1	-6.692
Tetrahydrobiopterin	2	-6.601
Tetrahydrobiopterin	3	-6.555
Tetrahydrobiopterin	4	-6.362
Tetrahydrobiopterin	5	-6.301
Tetrahydrobiopterin	6	-6.296
Tetrahydrobiopterin	7	-6.16
Tetrahydrobiopterin	8	-6.03
Tetrahydrobiopterin	9	-6.028
Tetrahydrofolic Acid	1	-8.802
Tetrahydrofolic Acid	2	-8.743
Tetrahydrofolic Acid	3	-8.732
Tetrahydrofolic Acid	4	-8.659
Tetrahydrofolic Acid	5	-8.635
Tetrahydrofolic Acid	6	-8.337
Tetrahydrofolic Acid	7	-8.163
Tetrahydrofolic Acid	8	-8.126
Tetrahydrofolic Acid	9	-8.014
Formimino-THF	1	-8.326
Formimino-THF	2	-8.079
Formimino-THF	3	-7.969
Formimino-THF	4	-7.914
Formimino-THF	5	-7.72
Formimino-THF	6	-7.678
Formimino-THF	7	-7.67
Formimino-THF	8	-7.449
Formimino-THF	9	-7.067
L-Proline	1	-4.631
L-Proline	2	-4.534
L-Proline	3	-4.525
L-Proline	4	-4.423
L-Proline	5	-4.391
L-Proline	6	-4.252
L-Proline	7	-4.206
L-Proline	8	-4.077
L-Proline	9	-3.92
NAD+	1	-9.96
NAD+	2	-9.619
NAD+	3	-9.492
NAD+	4	-9.445
NAD+	5	-9.419
NAD+	6	-9.405
NAD+	7	-9.366
NAD+	8	-9.284
NAD+	9	-9.261
UDP-galactose	1	-10.11
UDP-galactose	2	-9.517
UDP-galactose	3	-9.511
UDP-galactose	4	-9.496
UDP-galactose	5	-9.124
UDP-galactose	6	-9.078
UDP-galactose	7	-8.946
UDP-galactose	8	-8.905
UDP-galactose	9	-8.645
Acetylcholine	1	-4.202
Acetylcholine	2	-4.175
Acetylcholine	3	-4.081
Acetylcholine	4	-4.073
Acetylcholine	5	-4.022
Acetylcholine	6	-3.997
Acetylcholine	7	-3.908
Acetylcholine	8	-3.81
Acetylcholine	9	-3.587
Adenine	1	-5.241
Adenine	2	-5.11
Adenine	3	-4.948
Adenine	4	-4.808
Adenine	5	-4.738
Adenine	6	-4.73
Adenine	7	-4.729
Adenine	8	-4.711
Adenine	9	-4.63
Cholic Acid	1	-8.998
Cholic Acid	2	-8.222
Cholic Acid	3	-8.213
Cholic Acid	4	-8.173
Cholic Acid	5	-8.093
Cholic Acid	6	-7.995
Cholic Acid	7	-7.894
Cholic Acid	8	-7.808
Cholic Acid	9	-7.677
Citrate	1	-5.53
Citrate	2	-5.45
Citrate	3	-5.43
Citrate	4	-5.34
Citrate	5	-5.328
Citrate	6	-5.322
Citrate	7	-5.322
Citrate	8	-5.261
Citrate	9	-5.242
L-Glutamic Acid	1	-4.798
L-Glutamic Acid	2	-4.702
L-Glutamic Acid	3	-4.667
L-Glutamic Acid	4	-4.665
L-Glutamic Acid	5	-4.548
L-Glutamic Acid	6	-4.413
L-Glutamic Acid	7	-4.407
L-Glutamic Acid	8	-4.348
L-Glutamic Acid	9	-4.321
Ademetionine	1	-7.929
Ademetionine	2	-7.836
Ademetionine	3	-7.704
Ademetionine	4	-7.614
Ademetionine	5	-7.611
Ademetionine	6	-7.057
Ademetionine	7	-6.937
Ademetionine	8	-6.935
Ademetionine	9	-6.889
Glyceraldehyde-3-Phosphate	1	-4.87
Glyceraldehyde-3-Phosphate	2	-4.857
Glyceraldehyde-3-Phosphate	3	-4.632
Glyceraldehyde-3-Phosphate	4	-4.527
Glyceraldehyde-3-Phosphate	5	-4.5
Glyceraldehyde-3-Phosphate	6	-4.469
Glyceraldehyde-3-Phosphate	7	-4.443
Glyceraldehyde-3-Phosphate	8	-4.428
Glyceraldehyde-3-Phosphate	9	-4.377
N-Acetylneuraminic Acid	1	-6.588
N-Acetylneuraminic Acid	2	-6.576
N-Acetylneuraminic Acid	3	-6.312
N-Acetylneuraminic Acid	4	-6.305
N-Acetylneuraminic Acid	5	-6.226
N-Acetylneuraminic Acid	6	-6.225
N-Acetylneuraminic Acid	7	-5.903
N-Acetylneuraminic Acid	8	-5.832
N-Acetylneuraminic Acid	9	-5.767
Norepinephrine	1	-5.853
Norepinephrine	2	-5.642
Norepinephrine	3	-5.638
Norepinephrine	4	-5.561
Norepinephrine	5	-5.559
Norepinephrine	6	-5.446
Norepinephrine	7	-5.441
Norepinephrine	8	-5.375
Norepinephrine	9	-5.371
Nevirapine	1	-7.541
Nevirapine	2	-7.522
Nevirapine	3	-7.467
Nevirapine	4	-7.41
Nevirapine	5	-7.308
Nevirapine	6	-7.18
Nevirapine	7	-7.113
Nevirapine	8	-7.093
Nevirapine	9	-6.99
Serotonin	1	-6.112
Serotonin	2	-5.782
Serotonin	3	-5.744
Serotonin	4	-5.686
Serotonin	5	-5.589
Serotonin	6	-5.552
Serotonin	7	-5.412
Serotonin	8	-5.353
Serotonin	9	-5.236
L-Ascorbic Acid	1	-5.585
L-Ascorbic Acid	2	-5.4
L-Ascorbic Acid	3	-5.381
L-Ascorbic Acid	4	-5.341
L-Ascorbic Acid	5	-5.301
L-Ascorbic Acid	6	-5.255
L-Ascorbic Acid	7	-5.188
L-Ascorbic Acid	8	-5.185
L-Ascorbic Acid	9	-5.117
D-Glucopyranose	1	-5.536
D-Glucopyranose	2	-5.45
D-Glucopyranose	3	-5.382
D-Glucopyranose	4	-5.216
D-Glucopyranose	5	-5.079
D-Glucopyranose	6	-4.842
D-Glucopyranose	7	-4.838
D-Glucopyranose	8	-4.814
D-Glucopyranose	9	-4.762
L-Cysteine	1	-3.864
L-Cysteine	2	-3.727
L-Cysteine	3	-3.707
L-Cysteine	4	-3.706
L-Cysteine	5	-3.697
L-Cysteine	6	-3.661
L-Cysteine	7	-3.552
L-Cysteine	8	-3.511
L-Cysteine	9	-3.414
NADPH	1	-10.51
NADPH	2	-10.46
NADPH	3	-10.25
NADPH	4	-10.15
NADPH	5	-10.13
NADPH	6	-10.07
NADPH	7	-9.979
NADPH	8	-9.776
NADPH	9	-9.657
NADP+	1	-10.46
NADP+	2	-9.473
NADP+	3	-9.398
NADP+	4	-9.358
NADP+	5	-9.332
NADP+	6	-9.188
NADP+	7	-9.18
NADP+	8	-9.156
NADP+	9	-9.073
L-Alanine	1	-3.893
L-Alanine	2	-3.813
L-Alanine	3	-3.734
L-Alanine	4	-3.711
L-Alanine	5	-3.603
L-Alanine	6	-3.598
L-Alanine	7	-3.575
L-Alanine	8	-3.504
L-Alanine	9	-3.389
L-Serine	1	-4.27
L-Serine	2	-4.258
L-Serine	3	-3.993
L-Serine	4	-3.979
L-Serine	5	-3.926
L-Serine	6	-3.862
L-Serine	7	-3.846
L-Serine	8	-3.822
L-Serine	9	-3.639
Glucose 6-Phosphate	1	-6.657
Glucose 6-Phosphate	2	-6.456
Glucose 6-Phosphate	3	-6.269
Glucose 6-Phosphate	4	-6.231
Glucose 6-Phosphate	5	-6.083
Glucose 6-Phosphate	6	-5.781
Glucose 6-Phosphate	7	-5.741
Glucose 6-Phosphate	8	-5.647
Glucose 6-Phosphate	9	-5.636
L-Aspartic Acid	1	-4.739
L-Aspartic Acid	2	-4.658
L-Aspartic Acid	3	-4.456
L-Aspartic Acid	4	-4.388
L-Aspartic Acid	5	-4.263
L-Aspartic Acid	6	-4.253
L-Aspartic Acid	7	-4.203
L-Aspartic Acid	8	-4.193
L-Aspartic Acid	9	-4.032
L-Glutamine	1	-4.776
L-Glutamine	2	-4.752
L-Glutamine	3	-4.752
L-Glutamine	4	-4.684
L-Glutamine	5	-4.637
L-Glutamine	6	-4.62
L-Glutamine	7	-4.619
L-Glutamine	8	-4.527
L-Glutamine	9	-4.493
L-Lysine	1	-4.838
L-Lysine	2	-4.637
L-Lysine	3	-4.583
L-Lysine	4	-4.54
L-Lysine	5	-4.536
L-Lysine	6	-4.475
L-Lysine	7	-4.353
L-Lysine	8	-4.267
L-Lysine	9	-4.144
Uridine Monophosphate	1	-7.436
Uridine Monophosphate	2	-7.11
Uridine Monophosphate	3	-7.04
Uridine Monophosphate	4	-6.84
Uridine Monophosphate	5	-6.835
Uridine Monophosphate	6	-6.826
Uridine Monophosphate	7	-6.82
Uridine Monophosphate	8	-6.723
Uridine Monophosphate	9	-6.693
L-Tyrosine	1	-6.291
L-Tyrosine	2	-5.8
L-Tyrosine	3	-5.777
L-Tyrosine	4	-5.772
L-Tyrosine	5	-5.591
L-Tyrosine	6	-5.59
L-Tyrosine	7	-5.562
L-Tyrosine	8	-5.511
L-Tyrosine	9	-5.465
Cyclic AMP	1	-7.69
Cyclic AMP	2	-7.551
Cyclic AMP	3	-7.389
Cyclic AMP	4	-7.333
Cyclic AMP	5	-7.281
Cyclic AMP	6	-7.202
Cyclic AMP	7	-7.079
Cyclic AMP	8	-7.021
Cyclic AMP	9	-6.933
Adenosine Phosphate	1	-7.376
Adenosine Phosphate	2	-7.265
Adenosine Phosphate	3	-7.21
Adenosine Phosphate	4	-7.1
Adenosine Phosphate	5	-6.988
Adenosine Phosphate	6	-6.836
Adenosine Phosphate	7	-6.779
Adenosine Phosphate	8	-6.681
Adenosine Phosphate	9	-6.623
L-Leucine	1	-4.7
L-Leucine	2	-4.627
L-Leucine	3	-4.505
L-Leucine	4	-4.501
L-Leucine	5	-4.43
L-Leucine	6	-4.424
L-Leucine	7	-4.341
L-Leucine	8	-4.271
L-Leucine	9	-4.047
Dl-Glutamic Acid	1	-5.19
Dl-Glutamic Acid	2	-5.103
Dl-Glutamic Acid	3	-4.969
Dl-Glutamic Acid	4	-4.966
Dl-Glutamic Acid	5	-4.853
Dl-Glutamic Acid	6	-4.83
Dl-Glutamic Acid	7	-4.783
Dl-Glutamic Acid	8	-4.711
Dl-Glutamic Acid	9	-4.559
Lactic Acid	1	-3.806
Lactic Acid	2	-3.795
Lactic Acid	3	-3.794
Lactic Acid	4	-3.68
Lactic Acid	5	-3.677
Lactic Acid	6	-3.664
Lactic Acid	7	-3.527
Lactic Acid	8	-3.433
Lactic Acid	9	-3.423
L-Methionine	1	-4.409
L-Methionine	2	-4.367
L-Methionine	3	-4.167
L-Methionine	4	-4.161
L-Methionine	5	-4.084
L-Methionine	6	-4.081
L-Methionine	7	-4.077
L-Methionine	8	-4.058
L-Methionine	9	-3.886
L-Phenylalanine	1	-6.39
L-Phenylalanine	2	-6.304
L-Phenylalanine	3	-6.126
L-Phenylalanine	4	-5.8
L-Phenylalanine	5	-5.613
L-Phenylalanine	6	-5.356
L-Phenylalanine	7	-5.356
L-Phenylalanine	8	-5.331
L-Phenylalanine	9	-5.32
L-Asparagine	1	-4.801
L-Asparagine	2	-4.609
L-Asparagine	3	-4.489
L-Asparagine	4	-4.487
L-Asparagine	5	-4.419
L-Asparagine	6	-4.334
L-Asparagine	7	-4.242
L-Asparagine	8	-4.183
L-Asparagine	9	-4.173
L-Histidine	1	-5.17
L-Histidine	2	-5.138
L-Histidine	3	-5.043
L-Histidine	4	-4.986
L-Histidine	5	-4.838
L-Histidine	6	-4.79
L-Histidine	7	-4.777
L-Histidine	8	-4.746
L-Histidine	9	-4.269
L-Valine	1	-4.462
L-Valine	2	-4.461
L-Valine	3	-4.441
L-Valine	4	-4.388
L-Valine	5	-4.376
L-Valine	6	-4.257
L-Valine	7	-4.232
L-Valine	8	-4.22
L-Valine	9	-3.838
L-Threonine	1	-4.931
L-Threonine	2	-4.387
L-Threonine	3	-4.273
L-Threonine	4	-4.205
L-Threonine	5	-4.166
L-Threonine	6	-4.081
L-Threonine	7	-4.072
L-Threonine	8	-3.907
L-Threonine	9	-3.875
L-Tryptophan	1	-6.873
L-Tryptophan	2	-6.856
L-Tryptophan	3	-6.812
L-Tryptophan	4	-6.755
L-Tryptophan	5	-6.41
L-Tryptophan	6	-6.273
L-Tryptophan	7	-6.117
L-Tryptophan	8	-6.033
L-Tryptophan	9	-5.864
L-Isoleucine	1	-4.749
L-Isoleucine	2	-4.715
L-Isoleucine	3	-4.526
L-Isoleucine	4	-4.387
L-Isoleucine	5	-4.338
L-Isoleucine	6	-4.28
L-Isoleucine	7	-4.197
L-Isoleucine	8	-4.144
L-Isoleucine	9	-4.118
L-Arginine	1	-4.874
L-Arginine	2	-4.815
L-Arginine	3	-4.814
L-Arginine	4	-4.76
L-Arginine	5	-4.707
L-Arginine	6	-4.683
L-Arginine	7	-4.655
L-Arginine	8	-4.614
L-Arginine	9	-4.552
FAD	1	-11.83
FAD	2	-11.77
FAD	3	-11.72
FAD	4	-11.64
FAD	5	-11.62
FAD	6	-11.57
FAD	7	-11.55
FAD	8	-11.55
FAD	9	-11.47
Flavin Mononucleotide	1	-8.468
Flavin Mononucleotide	2	-8.231
Flavin Mononucleotide	3	-7.95
Flavin Mononucleotide	4	-7.802
Flavin Mononucleotide	5	-7.665
Flavin Mononucleotide	6	-7.538
Flavin Mononucleotide	7	-7.458
Flavin Mononucleotide	8	-7.455
Flavin Mononucleotide	9	-7.247
Diphosphate	1	-4.947
Diphosphate	2	-4.944
Diphosphate	3	-4.924
Diphosphate	4	-4.91
Diphosphate	5	-4.909
Diphosphate	6	-4.824
Diphosphate	7	-4.536
Diphosphate	8	-4.437
Diphosphate	9	-4.378
Taurocholic Acid	1	-9.948
Taurocholic Acid	2	-9.793
Taurocholic Acid	3	-9.582
Taurocholic Acid	4	-9.133
Taurocholic Acid	5	-9.024
Taurocholic Acid	6	-8.897
Taurocholic Acid	7	-8.841
Taurocholic Acid	8	-8.505
Taurocholic Acid	9	-8.416
Dopamine	1	-5.45
Dopamine	2	-5.408
Dopamine	3	-5.396
Dopamine	4	-5.227
Dopamine	5	-5.161
Dopamine	6	-5.157
Dopamine	7	-5.143
Dopamine	8	-5.126
Dopamine	9	-5.125
Glycine	1	-3.609
Glycine	2	-3.288
Glycine	3	-3.264
Glycine	4	-3.255
Glycine	5	-3.234
Glycine	6	-3.228
Glycine	7	-3.207
Glycine	8	-3.182
Glycine	9	-3.167
Histamine	1	-4.385
Histamine	2	-4.294
Histamine	3	-4.287
Histamine	4	-4.268
Histamine	5	-4.191
Histamine	6	-4.089
Histamine	7	-3.956
Histamine	8	-3.891
Histamine	9	-3.86
UDP-glucose	1	-9.175
UDP-glucose	2	-8.807
UDP-glucose	3	-8.684
UDP-glucose	4	-8.613
UDP-glucose	5	-8.485
UDP-glucose	6	-8.437
UDP-glucose	7	-8.422
UDP-glucose	8	-8.418
UDP-glucose	9	-8.391
Coenzyme A	1	-9.447
Coenzyme A	2	-9.377
Coenzyme A	3	-9.057
Coenzyme A	4	-8.969
Coenzyme A	5	-8.95
Coenzyme A	6	-8.785
Coenzyme A	7	-8.769
Coenzyme A	8	-8.624
Coenzyme A	9	-7.521
Lactate	1	-3.962
Lactate	2	-3.882
Lactate	3	-3.834
Lactate	4	-3.588
Lactate	5	-3.501
Lactate	6	-3.437
Lactate	7	-3.427
Lactate	8	-3.419
Lactate	9	-3.416
Oxaloacetic Acid	1	-4.828
Oxaloacetic Acid	2	-4.808
Oxaloacetic Acid	3	-4.76
Oxaloacetic Acid	4	-4.73
Oxaloacetic Acid	5	-4.615
Oxaloacetic Acid	6	-4.445
Oxaloacetic Acid	7	-4.414
Oxaloacetic Acid	8	-4.368
Oxaloacetic Acid	9	-4.348
Triphosphoric Acid	1	-5.948
Triphosphoric Acid	2	-5.737
Triphosphoric Acid	3	-5.723
Triphosphoric Acid	4	-5.632
Triphosphoric Acid	5	-5.609
Triphosphoric Acid	6	-5.555
Triphosphoric Acid	7	-5.534
Triphosphoric Acid	8	-5.376
Triphosphoric Acid	9	-5.286
